# Supplementary material for: Cost-effectiveness of ablation of ventricular tachycardia in ischaemic cardiomyopathy: limitations in the trial evidence base
Source: Open Heart. 2020 Jan 28;7(1):e001155. doi: 10.1136/openhrt-2019-001155 (PMC6999675; doi:10.1136/openhrt-2019-001155)
Supplement: Supplementary data [file openhrt-2019-001155supp002.xls]

## Sheet: Model for ablation
Diagrammatic representation of the Markov Model
States of the model in the represented by the ovals, transitions between states represented by the arrows

## Sheet: Model for AAD
Diagrammatic representation of the Markov Model
States of the model in the represented by the ovals, transitions between states represented by the arrows
assume 80% of ablation strategy not on AAD except BB.
assume switch to ablation arm is 24% [25% increase from baseline of 19%]

## Sheet: ANALYSIS
Cost-effectiveness of VT ablation
							Enter age of patient
								66	Patient age
	Results (deterministic)						Results (probabilistic)
			Cost	QALYs					Cost	QALYs
		Ablation	10483.2	2.8009				Ablation	10427.2	2.87542
		AAD	4826.36	2.76166				AAD	4262.65	2.81259
		Ablation 10 years	11585.1	3.88886
		AAD 10 years	6902.26	3.82649
		Ablation end	12080.9	4.19757
		AAD end	7722.28	4.13521
		ICERs:						ICERs:
		Ablation vs. AAD	144150	per QALY				Ablation vs. AAD	98111.7	per QALY
		Ablation vs. AAD 10 years	75073.6	per QALY						per QALY
		Ablation at end of cohort	69896.1	per QALY						per QALY
		Check for correction for year to month cycle:			Cost	2096.64
					QALY	0.560181
					Cost	965.271
					QALY	0.552332
					ICER	144150

## Sheet: Parameters
Parameters
	1		0	Probabilistic?
			Probabilistic Sensitivity Analysis only
Name	'live' value	probabilistic	deterministic	standard error	distribution	alpha	beta	Description
age	66							Average age of all patients at receipt of primary implant
male	1							Sex indicator (0 for female, 1 for male)
cDR	0.00291667							Cost discount rate per month [based on NICE guidance 3.5% annual]
oDR	0.00291667							Outcome discount rate per month [based on NICE guidance 3.5% annual]
Transition probability variables (see diagram on page <Model Figure> for details)
omrPABL	0.005	0.00211011	0.005		Beta	0.5	99.5	Operative mortality rate following primary ablation
omrRABL	0.01	0.0102254	0.01		Beta	1	99	Procedural mortality rate following reablation
rrr	0.0133224	0.0468325	0.0133224		Beta	1.332	98.65	Readmission risk of Ablation strategy
omrAADi	0	0.00664874	0		Beta	0	100	Mortality rate of AAD strategy
rrrr	0.0166457	0.0117026	0.0166457		Beta	1.666	98.42	Readmission risk of AAD strategy
Resource cost parameters
cPrimary	8124	8320.48	8124	150.6	Gamma	2909.98	2.79177	Cost of a primary ablation
cReablation	8176	8105	8176	158.6	Gamma	2657.51	3.07656	Cost of repeat ablation
cSuccess	9.8				No variation			Cost of one cycle in a 'success' state, assuming 20% of ablation cohort incur the amiodarone cost
cReadmission	2072	2087.12	2072	16	Gamma	16770.2	0.123552	Cost of readmission, assume two days.
cAAD initiation	68				No variation			Cost of initiation of Amiodarone
cAAD maintenance	49				No variation			Cost of one cycle in a 'maintenance' state
Utility of Markov states per cycle
uSuccessP	0.804	0.856455	0.804	0.019	Beta	350.159	85.3621	Utility score for having had a successful Primary ablation
uSuccessR	0.764	0.76466	0.764	0.019	Beta	380.821	117.636	Utility score for having a Re-ablation
uSuccessR AE	0.676	0.639	0.676	0.019	Beta	409.463	196.252	Utility score for having a Re-ablation with AE
uReadmission	0.784	0.770537	0.784	0.019	Beta	366.988	101.109	Utility score for readmission
uMaintenance	0.8	0.789548	0.8	0.019	Beta	353.771	88.4427	Utility score for maintenance
uMaintenanceAE	0.74	0.792633	0.74	0.019	Beta	393.653	138.311	Utility score for maintenance with AE

## Sheet: Ablation arm
Model for ablation
						VT ablation
Cycle		Readmission risk		Death risk		1°ablation	Success	Readmission	Reablation	Death	Check	Cost	Life-years	QALYs - using deterministic	QALYs - PSA		Reablations without AE	Reablations with AE	Success with amiodarone discount - no AE	Success with amiodarone discount with AE	QALY change - deterministic	deltaQ
0						1000					1000	8124000
1	0.00054	0.01332		0.00814			995	0	0	5	1000	9722.64	995	764.835	787.732		0	0	992.433	2.5671	0.771	-0.01
2		0.01332		0.00814	0.00214		973.645	13.2558	0	13.0993	1000	36792.8	986.901	762.194	780.766		0	0	971.133	2.512	0.77682	-0.008089
3		0.01332		0.00814			963.267	12.9713	2.46735	21.2945	1000	55998.1	978.705	759.171	773.773		2.39333	0.0740204	960.782	2.48523	0.78264	-0.006178
4		0.01332		0.00814			955.275	12.8659	2.41439	29.4442	1000	55114.1	970.556	756.142	766.904		2.34196	0.0724317	952.811	2.46461	0.78846	-0.004267
5		0.01332		0.00814			947.321	12.7587	2.39477	37.5258	1000	54500.1	962.474	753.085	760.091		2.32293	0.0718432	944.877	2.44409	0.79428	-0.002356
6		0.01332		0.00814			939.433	12.6525	2.37483	45.5401	1000	53889	954.46	750.001	753.334		2.30358	0.0712448	937.009	2.42374	0.8001	-0.000445
7		0.01332		0.00814			931.61	12.5471	2.35505	53.4876	1000	53284.9	946.512	746.892	746.633		2.2844	0.0706516	929.207	2.40355	0.80592	0.001466
8		0.01332		0.00814			923.853	12.4427	2.33544	61.369	1000	52687.5	938.631	743.758	739.987		2.26538	0.0700633	921.469	2.38354	0.81174	0.003377
9		0.01332		0.00814			916.16	12.3391	2.316	69.1847	1000	52096.9	930.815	740.601	733.397		2.24652	0.0694799	913.797	2.36369	0.81756	0.005288
10		0.01332		0.00814			908.532	12.2363	2.29671	76.9354	1000	51512.8	923.065	737.421	726.861		2.22781	0.0689013	906.188	2.34401	0.82338	0.007199
11		0.01332		0.00814			900.967	12.1344	2.27759	84.6215	1000	50935.3	915.379	734.219	720.38		2.20926	0.0683276	898.642	2.32449	0.8292	0.00911
12		0.01332		0.00814			893.464	12.0334	2.25862	92.2436	1000	50364.3	907.756	730.996	713.953		2.19086	0.0677586	891.159	2.30514	0.83502	0.011021
13		0.01332		0.00914			885.105	11.9332	2.2341	100.728	1000	49746	899.272	718.728	705.788		2.16708	0.067023	882.821	2.28357	0.831103	0.0116843
14		0.01332		0.00914			876.83	11.8215	2.2155	109.133	1000	49155.3	890.867	706.651	697.716		2.14903	0.0664649	874.567	2.26222	0.827187	0.0123476
15		0.01332		0.00914			868.634	11.711	2.19476	117.46	1000	48554	882.54	694.762	689.736		2.12892	0.0658427	866.393	2.24108	0.82327	0.0130109
16		0.01332		0.00914			860.515	11.6015	2.17424	125.709	1000	47960.3	874.291	683.058	681.847		2.10902	0.0652273	858.295	2.22013	0.819353	0.0136742
17		0.01332		0.00914			852.472	11.4931	2.15392	133.881	1000	47373.8	866.119	671.536	674.048		2.0893	0.0646177	850.273	2.19938	0.815437	0.0143375
18		0.01332		0.00914			844.504	11.3857	2.13379	141.976	1000	46794.5	858.024	660.194	666.337		2.06978	0.0640137	842.325	2.17882	0.81152	0.0150008
19		0.01332		0.00914			836.611	11.2792	2.11385	149.996	1000	46222.3	850.004	649.029	658.714		2.05043	0.0634154	834.452	2.15846	0.807603	0.0156641
20		0.01332		0.00914			828.791	11.1738	2.09409	157.941	1000	45657.1	842.059	638.038	651.178		2.03127	0.0628227	826.653	2.13828	0.803686	0.0163274
21		0.01332		0.00914			821.045	11.0694	2.07452	165.811	1000	45098.9	834.189	627.219	643.728		2.01228	0.0622355	818.926	2.1183	0.79977	0.0169907
22		0.01332		0.00914			813.371	10.9659	2.05513	173.608	1000	44547.4	826.392	616.569	636.363		1.99347	0.0616538	811.272	2.0985	0.795853	0.017654
23		0.01332		0.00914			805.768	10.8634	2.03592	181.333	1000	44002.7	818.667	606.086	629.081		1.97484	0.0610775	803.689	2.07888	0.791936	0.0183173
24		0.01332		0.00914			798.237	10.7619	2.01689	188.984	1000	43464.6	811.016	595.767	621.883		1.95638	0.0605066	796.177	2.05945	0.78802	0.0189806
25		0.01332		0.01014			789.954	10.6613	1.99292	197.392	1000	42886.8	802.608	587.862	613.658		1.93314	0.0597877	787.916	2.03808	0.788	0.018997
26		0.01332		0.01014			781.763	10.5506	1.9743	205.713	1000	42333.9	794.287	580.076	605.53		1.91507	0.0592289	779.746	2.01695	0.788	0.018997
27		0.01332		0.01014			773.658	10.4413	1.9538	213.947	1000	41773	786.053	572.393	597.51		1.89519	0.0586141	771.662	1.99604	0.788	0.018997
28		0.01332		0.01014			765.638	10.333	1.93355	222.096	1000	41219.7	777.904	564.812	589.596		1.87554	0.0580064	763.662	1.97535	0.788	0.018997
29		0.01332		0.01014			757.7	10.2259	1.9135	230.16	1000	40673.7	769.84	557.331	581.787		1.8561	0.0574051	755.746	1.95487	0.788	0.018997
30		0.01332		0.01014			749.845	10.1199	1.89367	238.141	1000	40135	761.859	549.949	574.081		1.83686	0.05681	747.911	1.9346	0.788	0.018997
31		0.01332		0.01014			742.072	10.015	1.87403	246.039	1000	39603.4	753.961	542.665	566.477		1.81781	0.056221	740.157	1.91455	0.788	0.018997
32		0.01332		0.01014			734.379	9.91114	1.85461	253.855	1000	39078.9	746.145	535.477	558.974		1.79897	0.0556382	732.484	1.8947	0.788	0.018997
33		0.01332		0.01014			726.766	9.8084	1.83538	261.591	1000	38561.3	738.409	528.385	551.571		1.78032	0.0550614	724.891	1.87506	0.788	0.018997
34		0.01332		0.01014			719.231	9.70671	1.81635	269.246	1000	38050.6	730.754	521.387	544.265		1.76186	0.0544906	717.376	1.85562	0.788	0.018997
35		0.01332		0.01014			711.775	9.60608	1.79752	276.821	1000	37546.6	723.179	514.481	537.056		1.7436	0.0539257	709.939	1.83638	0.788	0.018997
36		0.01332		0.01014			704.396	9.5065	1.77889	284.318	1000	37049.3	715.682	507.667	529.943		1.72552	0.0533666	702.579	1.81734	0.788	0.018997
37		0.01332		0.01114			696.368	9.40795	1.75593	292.468	1000	36519	707.532	500.426	522.385		1.70325	0.0526779	694.572	1.79663	0.788	0.018997
38		0.01332		0.01114			688.437	9.30069	1.73773	300.524	1000	36011.1	699.476	493.289	514.935		1.6856	0.0521318	686.661	1.77617	0.788	0.018997
39		0.01332		0.01114			680.598	9.19479	1.71792	308.489	1000	35497.3	691.511	486.254	507.59		1.66638	0.0515375	678.842	1.75594	0.788	0.018997
40		0.01332		0.01114			672.848	9.09008	1.69835	316.364	1000	34991	683.636	479.319	500.351		1.6474	0.0509506	671.112	1.73595	0.788	0.018997
41		0.01332		0.01114			665.186	8.98657	1.67902	324.148	1000	34492	675.852	472.483	493.215		1.62865	0.0503705	663.47	1.71618	0.788	0.018997
42		0.01332		0.01114			657.612	8.88424	1.6599	331.844	1000	34000.1	668.156	465.744	486.181		1.6101	0.0497969	655.915	1.69664	0.788	0.018997
43		0.01332		0.01114			650.124	8.78308	1.641	339.452	1000	33515.1	660.548	459.102	479.247		1.59177	0.0492299	648.446	1.67732	0.788	0.018997
44		0.01332		0.01114			642.721	8.68307	1.62231	346.974	1000	33037.2	653.026	452.554	472.412		1.57364	0.0486693	641.062	1.65822	0.788	0.018997
45		0.01332		0.01114			635.402	8.58419	1.60384	354.41	1000	32566	645.59	446.1	465.674		1.55572	0.0481151	633.763	1.63934	0.788	0.018997
46		0.01332		0.01114			628.167	8.48644	1.58557	361.761	1000	32101.5	638.239	439.737	459.033		1.53801	0.0475672	626.546	1.62067	0.788	0.018997
47		0.01332		0.01114			621.014	8.38981	1.56752	369.029	1000	31643.7	630.971	433.466	452.486		1.52049	0.0470255	619.411	1.60221	0.788	0.018997
48		0.01332		0.01114			613.942	8.29427	1.54967	376.214	1000	31192.4	623.786	427.284	446.033		1.50318	0.0464901	612.358	1.58397	0.788	0.018997
49		0.01332		0.01214			606.319	8.19983	1.52808	383.953	1000	30714.2	616.047	420.755	439.217		1.48224	0.0458425	604.754	1.5643	0.788	0.018997
50		0.01332		0.01214			598.795	8.09798	1.51068	391.597	1000	30255.7	608.403	414.326	432.506		1.46536	0.0453205	597.25	1.54489	0.788	0.018997
51		0.01332		0.01214			591.365	7.99751	1.49192	399.145	1000	29793.3	600.855	407.996	425.898		1.44716	0.0447576	589.84	1.52572	0.788	0.018997
52		0.01332		0.01214			584.028	7.89828	1.47341	406.6	1000	29338.1	593.4	401.762	419.391		1.42921	0.0442023	582.521	1.50679	0.788	0.018997
53		0.01332		0.01214			576.782	7.80028	1.45513	413.963	1000	28889.8	586.037	395.623	412.983		1.41147	0.0436538	575.294	1.4881	0.788	0.018997
54		0.01332		0.01214			569.626	7.7035	1.43707	421.234	1000	28448.4	578.766	389.578	406.673		1.39396	0.0431122	568.156	1.46963	0.788	0.018997
55		0.01332		0.01214			562.558	7.60793	1.41924	428.415	1000	28013.7	571.585	383.626	400.459		1.37667	0.0425773	561.107	1.4514	0.788	0.018997
56		0.01332		0.01214			555.578	7.51353	1.40163	435.506	1000	27585.7	564.494	377.764	394.34		1.35959	0.042049	554.145	1.43339	0.788	0.018997
57		0.01332		0.01214			548.685	7.42031	1.38424	442.51	1000	27164.2	557.49	371.992	388.315		1.34272	0.0415273	547.27	1.41561	0.788	0.018997
58		0.01332		0.01214			541.878	7.32824	1.36707	449.427	1000	26749.1	550.573	366.308	382.382		1.32606	0.0410121	540.48	1.39804	0.788	0.018997
59		0.01332		0.01214			535.154	7.23732	1.35011	456.258	1000	26340.4	543.742	360.711	376.539		1.3096	0.0405032	533.774	1.3807	0.788	0.018997
60	Year 5 end	0.01332		0.01214			528.515	7.14753	1.33336	463.004	1000	25938	536.996	355.2	370.786		1.29336	0.0400007	527.151	1.36357	0.788	0.018997
61		0.01432		0.01314			520.884	7.58742	1.31342	470.215	1000	26426.6	529.785	349.41	364.726		1.27402	0.0394026	519.54	1.34388	0.788	0.018997
62		0.01432		0.01314			513.789	7.47787	1.39425	477.339	1000	26653.9	522.661	343.707	358.77		1.35243	0.0418276	512.463	1.32558	0.788	0.018997
63		0.01432		0.01314			506.88	7.37742	1.37412	484.368	1000	26209.8	515.632	338.098	352.916		1.3329	0.0412237	505.573	1.30775	0.788	0.018997
64		0.01432		0.01314			500.064	7.27821	1.35566	491.303	1000	25782.2	508.697	332.581	347.157		1.31499	0.0406699	498.773	1.29016	0.788	0.018997
65		0.01432		0.01314			493.338	7.18032	1.33743	498.144	1000	25361.5	501.856	327.154	341.492		1.29731	0.040123	492.066	1.27281	0.788	0.018997
66		0.01432		0.01314			486.704	7.08376	1.31945	504.893	1000	24947.7	495.107	321.816	335.92		1.27986	0.0395834	485.448	1.2557	0.788	0.018997
67		0.01432		0.01314			480.158	6.98849	1.3017	511.552	1000	24540.6	488.448	316.565	330.439		1.26265	0.039051	478.919	1.23881	0.788	0.018997
68		0.01432		0.01314			473.701	6.89451	1.28419	518.121	1000	24140.2	481.879	311.399	325.047		1.24567	0.0385258	472.479	1.22215	0.788	0.018997
69		0.01432		0.01314			467.33	6.80178	1.26692	524.601	1000	23746.2	475.399	306.318	319.743		1.22892	0.0380077	466.124	1.20571	0.788	0.018997
70		0.01432		0.01314			461.045	6.71031	1.24989	530.995	1000	23358.8	469.005	301.319	314.525		1.21239	0.0374966	459.856	1.1895	0.788	0.018997
71		0.01432		0.01314			454.845	6.62006	1.23308	537.302	1000	22977.6	462.698	296.402	309.393		1.19608	0.0369923	453.671	1.1735	0.788	0.018997
72		0.01432		0.01314			448.728	6.53103	1.21649	543.525	1000	22602.7	456.475	291.566	304.344		1.18	0.0364948	447.57	1.15772	0.788	0.018997
73		0.01532		0.01414			441.78	6.89314	1.19703	550.13	1000	22959.8	449.87	286.51	299.054		1.16112	0.0359109	440.64	1.13979	0.788	0.018997
74		0.01532		0.01414			435.301	6.7864	1.2634	556.649	1000	23101	443.351	281.535	293.859		1.2255	0.037902	434.178	1.12308	0.788	0.018997
75		0.01532		0.01414			428.993	6.68816	1.24384	563.075	1000	22692	436.925	276.648	288.758		1.20652	0.0373151	427.886	1.1068	0.788	0.018997
76		0.01532		0.01414			422.776	6.59123	1.22583	569.407	1000	22298.2	430.593	271.845	283.745		1.18906	0.0367749	421.685	1.09076	0.788	0.018997
77		0.01532		0.01414			416.648	6.4957	1.20806	575.648	1000	21911.1	424.352	267.126	278.82		1.17182	0.0362419	415.573	1.07495	0.788	0.018997
78		0.01532		0.01414			410.61	6.40156	1.19055	581.798	1000	21530.7	418.202	262.489	273.98		1.15484	0.0357166	409.55	1.05937	0.788	0.018997
79		0.01532		0.01414			404.659	6.30878	1.1733	587.859	1000	21157	412.141	257.933	269.223		1.1381	0.035199	403.615	1.04402	0.788	0.018997
80		0.01532		0.01414			398.794	6.21735	1.1563	593.832	1000	20789.7	406.168	253.455	264.55		1.12161	0.0346889	397.765	1.02889	0.788	0.018997
81		0.01532		0.01414			393.014	6.12724	1.13954	599.719	1000	20428.8	400.281	249.055	259.958		1.10535	0.0341861	392	1.01398	0.788	0.018997
82		0.01532		0.01414			387.318	6.03843	1.12302	605.52	1000	20074.2	394.48	244.732	255.445		1.08933	0.0336906	386.319	0.999281	0.788	0.018997
83		0.01532		0.01414			381.705	5.95092	1.10675	611.238	1000	19725.7	388.762	240.484	251.011		1.07354	0.0332024	380.72	0.984798	0.788	0.018997
84		0.01532		0.01414			376.173	5.86467	1.09071	616.872	1000	19383.3	383.128	236.309	246.653		1.05798	0.0327212	375.202	0.970525	0.788	0.018997
85		0.01632		0.01514			369.954	6.15694	1.07211	622.817	1000	19633.5	377.183	231.965	242.108		1.03995	0.0321633	369	0.954482	0.788	0.018997
86		0.01632		0.01514			364.141	6.05515	1.12554	628.678	1000	19707.9	371.322	227.695	237.65		1.09177	0.0337662	363.202	0.939485	0.788	0.018997
87		0.01632		0.01514			358.483	5.96116	1.10693	634.448	1000	19338.3	365.552	223.504	233.276		1.07372	0.033208	357.559	0.924887	0.788	0.018997
88		0.01632		0.01514			352.912	5.86852	1.08975	640.129	1000	18982.5	359.871	219.391	228.983		1.05706	0.0326925	352.002	0.910514	0.788	0.018997
89		0.01632		0.01514			347.428	5.77732	1.07281	645.722	1000	18633.2	354.278	215.353	224.769		1.04063	0.0321844	346.532	0.896364	0.788	0.018997
90		0.01632		0.01514			342.029	5.68753	1.05614	651.228	1000	18290.2	348.772	211.39	220.633		1.02446	0.0316843	341.146	0.882434	0.788	0.018997
91		0.01632		0.01514			336.713	5.59914	1.03973	656.648	1000	17953.6	343.352	207.5	216.572		1.00854	0.0311919	335.845	0.86872	0.788	0.018997
92		0.01632		0.01514			331.481	5.51213	1.02357	661.984	1000	17623.2	338.016	203.681	212.586		0.992864	0.0307071	330.625	0.85522	0.788	0.018997
93		0.01632		0.01514			326.329	5.42647	1.00766	667.237	1000	17298.9	332.763	199.933	208.674		0.977434	0.0302299	325.487	0.841929	0.788	0.018997
94		0.01632		0.01514			321.258	5.34214	0.992005	672.408	1000	16980.5	327.592	196.253	204.834		0.962244	0.0297601	320.429	0.828845	0.788	0.018997
95		0.01632		0.01514			316.265	5.25912	0.976588	677.499	1000	16668	322.501	192.641	201.064		0.947291	0.0292976	315.449	0.815964	0.788	0.018997
96		0.01632		0.01514			311.35	5.17739	0.961411	682.511	1000	16361.3	317.489	189.096	197.364		0.932569	0.0288423	310.547	0.803284	0.788	0.018997
97		0.01732		0.01614			305.877	5.40924	0.944011	687.77	1000	16528.2	312.23	185.422	193.521		0.915691	0.0283203	305.087	0.789162	0.788	0.018997
98		0.01732		0.01614			300.75	5.31413	0.986286	692.95	1000	16554	307.05	181.814	189.754		0.956697	0.0295886	299.974	0.775934	0.788	0.018997
99		0.01732		0.01614			295.761	5.22607	0.968945	698.044	1000	16226.2	301.956	178.278	186.063		0.939876	0.0290683	294.998	0.763063	0.788	0.018997
100		0.01732		0.01614			290.854	5.13936	0.952887	703.054	1000	15910.7	296.946	174.81	182.444		0.924301	0.0285866	290.103	0.750403	0.788	0.018997
101		0.01732		0.01614			286.028	5.05409	0.937077	707.981	1000	15601.2	292.019	171.41	178.896		0.908965	0.0281123	285.29	0.737953	0.788	0.018997
102		0.01732		0.01614			281.283	4.97024	0.92153	712.826	1000	15297.8	287.174	168.076	175.416		0.893884	0.0276459	280.557	0.725709	0.788	0.018997
103		0.01732		0.01614			276.616	4.88778	0.906241	717.59	1000	15000.2	282.41	164.807	172.004		0.879054	0.0271872	275.902	0.713669	0.788	0.018997
104		0.01732		0.01614			272.027	4.80668	0.891205	722.276	1000	14708.4	277.724	161.601	168.658		0.864469	0.0267362	271.325	0.701828	0.788	0.018997
105		0.01732		0.01614			267.513	4.72694	0.876419	726.883	1000	14422.3	273.117	158.458	165.378		0.850127	0.0262926	266.823	0.690184	0.788	0.018997
106		0.01732		0.01614			263.075	4.64851	0.861879	731.415	1000	14141.8	268.585	155.375	162.161		0.836022	0.0258564	262.396	0.678733	0.788	0.018997
107		0.01732		0.01614			258.71	4.57139	0.847579	735.871	1000	13866.7	264.129	152.353	159.007		0.822152	0.0254274	258.043	0.667472	0.788	0.018997
108		0.01732		0.01614			254.418	4.49554	0.833517	740.253	1000	13597	259.747	149.39	155.914		0.808511	0.0250055	253.762	0.656398	0.788	0.018997
109		0.01832		0.01714			249.677	4.67621	0.817552	744.829	1000	13701.1	255.171	146.331	152.714		0.793026	0.0245266	249.033	0.644167	0.788	0.018997
110		0.01832		0.01714			245.23	4.58907	0.850408	749.331	1000	13693.6	250.669	143.33	149.582		0.824896	0.0255122	244.597	0.632692	0.788	0.018997
111		0.01832		0.01714			240.903	4.50818	0.834561	753.754	1000	13408	246.246	140.391	146.515		0.809524	0.0250368	240.282	0.621531	0.788	0.018997
112		0.01832		0.01714			236.653	4.42864	0.819852	758.099	1000	13133.2	241.901	137.513	143.511		0.795256	0.0245956	236.042	0.610564	0.788	0.018997
113		0.01832		0.01714			232.477	4.3505	0.805385	762.367	1000	12864	237.633	134.694	140.569		0.781224	0.0241616	231.877	0.599791	0.788	0.018997
114		0.01832		0.01714			228.375	4.27373	0.791175	766.56	1000	12600.2	233.44	131.933	137.687		0.76744	0.0237352	227.786	0.589208	0.788	0.018997
115		0.01832		0.01714			224.345	4.19833	0.777215	770.679	1000	12341.9	229.321	129.228	134.864		0.753898	0.0233164	223.767	0.578811	0.788	0.018997
116		0.01832		0.01714			220.387	4.12425	0.763501	774.725	1000	12088.9	225.275	126.578	132.099		0.740596	0.022905	219.818	0.568598	0.788	0.018997
117		0.01832		0.01714			216.498	4.05148	0.75003	778.7	1000	11841	221.3	123.983	129.391		0.727529	0.0225009	215.94	0.558566	0.788	0.018997
118		0.01832		0.01714			212.678	3.97999	0.736796	782.605	1000	11598.3	217.395	121.441	126.739		0.714692	0.0221039	212.13	0.54871	0.788	0.018997
119		0.01832		0.01714			208.926	3.90977	0.723795	786.441	1000	11360.5	213.559	118.952	124.14		0.702081	0.0217139	208.387	0.539028	0.788	0.018997
120	Year 10 end	0.01832		0.01714			205.239	3.84078	0.711024	790.209	1000	11127.6	209.791	116.513	121.595		0.689693	0.0213307	204.71	0.529517	0.788	0.018997
121		0.01932		0.01814			201.198	3.97896	0.696654	794.126	1000	11186.1	205.874	114.004	118.972		0.675754	0.0208996	200.679	0.519092	0.788	0.018997
122		0.01932		0.01814			197.402	3.90061	0.721718	797.976	1000	11157.3	202.024	111.547	116.406		0.700066	0.0216515	196.892	0.509297	0.788	0.018997
123		0.01932		0.01814			193.711	3.82775	0.707506	801.754	1000	10912.9	198.246	109.142	113.897		0.686281	0.0212252	193.211	0.499774	0.788	0.018997
124		0.01932		0.01814			190.088	3.75616	0.69429	805.461	1000	10677.7	194.539	106.79	111.442		0.673461	0.0208287	189.598	0.490427	0.788	0.018997
125		0.01932		0.01814			186.533	3.68592	0.681306	809.099	1000	10447.6	190.901	104.488	109.04		0.660867	0.0204392	186.052	0.481256	0.788	0.018997
126		0.01932		0.01814			183.045	3.61699	0.668565	812.669	1000	10222.4	187.331	102.236	106.69		0.648508	0.0200569	182.573	0.472256	0.788	0.018997
127		0.01932		0.01814			179.622	3.54935	0.656062	816.173	1000	10002	183.827	100.032	104.39		0.63638	0.0196819	179.158	0.463424	0.788	0.018997
128		0.01932		0.01814			176.263	3.48297	0.643793	819.611	1000	9786.43	180.389	97.8757	102.14		0.624479	0.0193138	175.808	0.454758	0.788	0.018997
129		0.01932		0.01814			172.966	3.41783	0.631753	822.984	1000	9575.48	177.016	95.766	99.9382		0.6128	0.0189526	172.52	0.446253	0.788	0.018997
130		0.01932		0.01814			169.732	3.35392	0.619939	826.294	1000	9369.08	173.706	93.7018	97.7841		0.60134	0.0185982	169.294	0.437908	0.788	0.018997
131		0.01932		0.01814			166.558	3.29119	0.608345	829.543	1000	9167.14	170.457	91.6821	95.6763		0.590095	0.0182504	166.128	0.429719	0.788	0.018997
132		0.01932		0.01814			163.443	3.22965	0.596968	832.731	1000	8969.54	167.269	89.7059	93.614		0.579059	0.0179091	163.021	0.421682	0.788	0.018997
133		0.02132		0.02014			159.717	3.49733	0.582736	836.203	1000	9216.19	163.797	87.5874	91.3953		0.565254	0.0174821	159.305	0.41207	0.788	0.018997
134		0.02132		0.02014			156.338	3.41759	0.631035	839.613	1000	9322.44	160.387	85.5133	89.2298		0.612104	0.0189311	155.935	0.403352	0.788	0.018997
135		0.02132		0.02014			153.084	3.34658	0.616648	842.953	1000	9095.11	157.047	83.4891	87.1177		0.598148	0.0184994	152.689	0.394956	0.788	0.018997
136		0.02132		0.02014			149.896	3.27689	0.603835	846.223	1000	8879.97	153.777	81.5129	85.0556		0.58572	0.0181151	149.509	0.386732	0.788	0.018997
137		0.02132		0.02014			146.775	3.20866	0.591261	849.425	1000	8669.78	150.575	79.5834	83.0423		0.573523	0.0177378	146.396	0.378679	0.788	0.018997
138		0.02132		0.02014			143.718	3.14184	0.578949	852.561	1000	8464.56	147.439	77.6996	81.0766		0.561581	0.0173685	143.348	0.370794	0.788	0.018997
139		0.02132		0.02014			140.726	3.07642	0.566894	855.631	1000	8264.19	144.369	75.8604	79.1575		0.549887	0.0170068	140.363	0.363073	0.788	0.018997
140		0.02132		0.02014			137.795	3.01236	0.555089	858.637	1000	8068.58	141.363	74.0648	77.2838		0.538437	0.0166527	137.44	0.355512	0.788	0.018997
141		0.02132		0.02014			134.926	2.94963	0.543531	861.581	1000	7877.59	138.419	72.3116	75.4544		0.527225	0.0163059	134.578	0.348109	0.788	0.018997
142		0.02132		0.02014			132.117	2.88821	0.532213	864.463	1000	7691.12	135.537	70.5999	73.6684		0.516246	0.0159664	131.776	0.340861	0.788	0.018997
143		0.02132		0.02014			129.366	2.82807	0.52113	867.285	1000	7509.07	132.715	68.9288	71.9246		0.505497	0.0156339	129.032	0.333763	0.788	0.018997
144		0.02132		0.02014			126.672	2.76918	0.510279	870.049	1000	7331.32	129.951	67.2972	70.2221		0.494971	0.0153084	126.345	0.326813	0.788	0.018997
145		0.02532		0.02414			122.994	3.22025	0.494392	873.291	1000	7813.9	126.709	65.426	68.2577		0.47956	0.0148318	122.677	0.317325	0.788	0.018997
146		0.02532		0.02414			119.827	3.12673	0.574922	876.472	1000	8074.59	123.528	63.5968	66.3475		0.557675	0.0172477	119.518	0.309153	0.788	0.018997
147		0.02532		0.02414			116.821	3.04857	0.558226	879.572	1000	7837.4	120.428	61.82	64.494		0.541479	0.0167468	116.519	0.301398	0.788	0.018997
148		0.02532		0.02414			113.888	2.97204	0.544272	882.596	1000	7618.74	117.404	60.0929	62.6921		0.527944	0.0163282	113.594	0.293831	0.788	0.018997
149		0.02532		0.02414			111.029	2.89743	0.530608	885.543	1000	7405.88	114.457	58.414	60.9406		0.51469	0.0159182	110.743	0.286455	0.788	0.018997
150		0.02532		0.02414			108.242	2.82469	0.517288	888.416	1000	7198.97	111.584	56.782	59.2381		0.501769	0.0155186	107.963	0.279264	0.788	0.018997
151		0.02532		0.02414			105.525	2.75379	0.504303	891.217	1000	6997.85	108.783	55.1956	57.583		0.489174	0.0151291	105.253	0.272254	0.788	0.018997
152		0.02532		0.02414			102.876	2.68466	0.491643	893.948	1000	6802.34	106.052	53.6536	55.9743		0.476894	0.0147493	102.61	0.26542	0.788	0.018997
153		0.02532		0.02414			100.293	2.61727	0.479301	896.61	1000	6612.29	103.39	52.1546	54.4105		0.464922	0.014379	100.035	0.258757	0.788	0.018997
154		0.02532		0.02414			97.7757	2.55156	0.467269	899.205	1000	6427.56	100.795	50.6975	52.8903		0.453251	0.0140181	97.5234	0.252261	0.788	0.018997
155		0.02532		0.02414			95.3212	2.48751	0.45554	901.736	1000	6247.98	98.2643	49.2811	51.4127		0.441873	0.0136662	95.0753	0.245929	0.788	0.018997
156		0.02532		0.02414			92.9284	2.42507	0.444104	904.202	1000	6073.43	95.7976	47.9043	49.9763		0.430781	0.0133231	92.6886	0.239755	0.788	0.018997
157		0.03332		0.03214			89.0624	3.11117	0.423741	907.403	1000	6826.29	92.5973	46.1675	48.1475		0.411028	0.0127122	88.8326	0.229781	0.788	0.018997
158		0.03332		0.03214			85.9417	2.98168	0.543626	910.533	1000	7236.46	89.467	44.4749	46.38		0.527317	0.0163088	85.7199	0.221729	0.788	0.018997
159		0.03332		0.03214			83.0396	2.88169	0.520999	913.558	1000	6950.7	86.4423	42.8464	44.6818		0.505369	0.01563	82.8254	0.214242	0.788	0.018997
160		0.03332		0.03214			80.2322	2.78424	0.503528	916.48	1000	6696.88	83.5199	41.2775	43.0457		0.488422	0.0151058	80.0252	0.206999	0.788	0.018997
161		0.03332		0.03214			77.5197	2.69011	0.4865	919.304	1000	6451.64	80.6963	39.766	41.4695		0.471905	0.014595	77.3197	0.200001	0.788	0.018997
162		0.03332		0.03214			74.899	2.59917	0.470053	922.032	1000	6215.4	77.9682	38.3099	39.951		0.455951	0.0141016	74.7057	0.193239	0.788	0.018997
163		0.03332		0.03214			72.3668	2.5113	0.454162	924.668	1000	5987.81	75.3323	36.9071	38.4881		0.440537	0.0136248	72.1801	0.186706	0.788	0.018997
164		0.03332		0.03214			69.9203	2.4264	0.438808	927.214	1000	5768.55	72.7855	35.5556	37.0787		0.425643	0.0131642	69.7399	0.180394	0.788	0.018997
165		0.03332		0.03214			67.5565	2.34437	0.423973	929.675	1000	5557.32	70.3248	34.2537	35.721		0.411253	0.0127192	67.3822	0.174296	0.788	0.018997
166		0.03332		0.03214			65.2726	2.26511	0.409639	932.053	1000	5353.83	67.9473	32.9994	34.413		0.39735	0.0122892	65.1042	0.168403	0.788	0.018997
167		0.03332		0.03214			63.0659	2.18853	0.39579	934.35	1000	5157.78	65.6502	31.791	33.1529		0.383917	0.0118737	62.9032	0.16271	0.788	0.018997
168		0.03332		0.03214			60.9338	2.11454	0.38241	936.569	1000	4968.92	63.4307	30.6269	31.9389		0.370937	0.0114723	60.7766	0.157209	0.788	0.018997
169		0.04932		0.04814			56.8431	3.02411	0.353411	939.779	1000	5937.07	60.2207	28.9902	30.2105		0.342809	0.0106023	56.6965	0.146655	0.788	0.018997
170		0.04932		0.04814			53.7734	2.82093	0.505431	942.9	1000	6402.43	57.0997	27.4052	28.5563		0.490268	0.0151629	53.6346	0.138735	0.788	0.018997
171		0.04932		0.04814			50.9937	2.67703	0.471472	945.858	1000	6017.32	54.1422	25.9103	26.9987		0.457328	0.0141442	50.8621	0.131564	0.788	0.018997
172		0.04932		0.04814			48.3521	2.53826	0.447421	948.662	1000	5690.75	51.3378	24.4967	25.5257		0.433999	0.0134226	48.2273	0.124748	0.788	0.018997
173		0.04932		0.04814			45.8476	2.40679	0.424229	951.321	1000	5380.21	48.6786	23.1603	24.1332		0.411502	0.0127269	45.7293	0.118287	0.788	0.018997
174		0.04932		0.04814			43.4728	2.28213	0.402255	953.843	1000	5086.69	46.1572	21.8968	22.8166		0.390188	0.0120677	43.3606	0.11216	0.788	0.018997
175		0.04932		0.04814			41.221	2.16392	0.38142	956.234	1000	4809.19	43.7664	20.7022	21.5718		0.369977	0.0114426	41.1147	0.10635	0.788	0.018997
176		0.04932		0.04814			39.0859	2.05183	0.361663	958.501	1000	4546.83	41.4994	19.5728	20.395		0.350813	0.0108499	38.985	0.100842	0.788	0.018997
177		0.04932		0.04814			37.0613	1.94555	0.34293	960.65	1000	4298.77	39.3498	18.505	19.2823		0.332642	0.0102879	36.9657	0.0956182	0.788	0.018997
178		0.04932		0.04814			35.1416	1.84478	0.325167	962.688	1000	4064.25	37.3116	17.4955	18.2304		0.315412	0.00975501	35.051	0.0906655	0.788	0.018997
179		0.04932		0.04814			33.3214	1.74922	0.308324	964.621	1000	3842.53	35.379	16.541	17.2358		0.299074	0.00924973	33.2354	0.0859692	0.788	0.018997
180		0.04932		0.04814			31.5954	1.65862	0.292354	966.454	1000	3632.9	33.5464	15.6386	16.2955		0.283583	0.00877061	31.5139	0.0815162	0.788	0.018997
181		0.06532		0.06414			28.8847	2.08291	0.264605	968.768	1000	3991.67	31.2322	14.5163	15.1152		0.256667	0.00793815	28.8102	0.0745226	0.788	0.018997
182		0.06532		0.06414			26.7896	1.90403	0.332294	970.974	1000	4075.57	29.026	13.4504	14.0042		0.322325	0.00996882	26.7205	0.0691173	0.788	0.018997
183		0.06532		0.06414			24.9024	1.7716	0.303757	973.022	1000	3754.91	26.9777	12.465	12.9782		0.294645	0.00911272	24.8381	0.0642481	0.788	0.018997
184		0.06532		0.06414			23.1448	1.64646	0.28263	974.926	1000	3481.11	25.0739	11.5516	12.0273		0.274151	0.00847891	23.0851	0.0597136	0.788	0.018997
185		0.06532		0.06414			21.5115	1.53028	0.262666	976.696	1000	3225.96	23.3044	10.7052	11.146		0.254786	0.00787999	21.456	0.0554996	0.788	0.018997
186		0.06532		0.06414			19.9934	1.42229	0.244131	978.34	1000	2989.58	21.6598	9.92078	10.3293		0.236807	0.00732393	19.9418	0.051583	0.788	0.018997
187		0.06532		0.06414			18.5825	1.32192	0.226902	979.869	1000	2770.53	20.1313	9.19385	9.57242		0.220095	0.00680707	18.5345	0.0479428	0.788	0.018997
188		0.06532		0.06414			17.2711	1.22863	0.21089	981.289	1000	2567.52	18.7106	8.52019	8.87102		0.204563	0.0063267	17.2265	0.0445594	0.788	0.018997
189		0.06532		0.06414			16.0523	1.14192	0.196007	982.61	1000	2379.39	17.3902	7.89589	8.22101		0.190127	0.00588022	16.0109	0.0414149	0.788	0.018997
190		0.06532		0.06414			14.9195	1.06134	0.182175	983.837	1000	2205.05	16.163	7.31733	7.61863		0.17671	0.00546525	14.881	0.0384922	0.788	0.018997
191		0.06532		0.06414			13.8666	0.986438	0.169319	984.978	1000	2043.47	15.0223	6.78117	7.06039		0.164239	0.00507957	13.8308	0.0357758	0.788	0.018997
192		0.06532		0.06414			12.888	0.916825	0.15737	986.038	1000	1893.74	13.9622	6.28429	6.54305		0.152649	0.0047211	12.8548	0.0332511	0.788	0.018997
193		0.08132		0.08014			11.5313	1.06085	0.139296	987.269	1000	1966.53	12.7315	5.71325	5.9441		0.135118	0.00417889	11.5016	0.0297509	0.788	0.018997
194		0.08132		0.08014			10.472	0.949057	0.161179	988.418	1000	1924.94	11.5823	5.18194	5.39097		0.156343	0.00483536	10.445	0.0270179	0.788	0.018997
195		0.08132		0.08014			9.52949	0.864693	0.144193	989.462	1000	1736.35	10.5384	4.70122	4.89089		0.139868	0.0043258	9.5049	0.0245861	0.788	0.018997
196		0.08132		0.08014			8.6704	0.786664	0.131376	990.412	1000	1575.97	9.58844	4.26501	4.43707		0.127435	0.00394128	8.64803	0.0223696	0.788	0.018997
197		0.08132		0.08014			7.88886	0.71576	0.119521	991.276	1000	1429.69	8.72414	3.86928	4.02538		0.115935	0.00358562	7.86851	0.0203533	0.788	0.018997
198		0.08132		0.08014			7.17776	0.651242	0.108748	992.062	1000	1297.04	7.93775	3.51026	3.65188		0.105486	0.00326244	7.15925	0.0185186	0.788	0.018997
199		0.08132		0.08014			6.53076	0.592539	0.0989454	992.778	1000	1176.69	7.22225	3.18456	3.31304		0.0959771	0.00296836	6.51392	0.0168494	0.788	0.018997
200		0.08132		0.08014			5.94209	0.539128	0.0900266	993.429	1000	1067.51	6.57124	2.88908	3.00564		0.0873258	0.0027008	5.92675	0.0153306	0.788	0.018997
201		0.08132		0.08014			5.40647	0.490531	0.0819116	994.021	1000	968.464	5.97891	2.62102	2.72676		0.0794543	0.00245735	5.39252	0.0139487	0.788	0.018997
202		0.08132		0.08014			4.91913	0.446315	0.0745281	994.56	1000	878.604	5.43998	2.37782	2.47375		0.0722923	0.00223584	4.90644	0.0126914	0.788	0.018997
203		0.08132		0.08014			4.47572	0.406084	0.0678102	995.05	1000	797.083	4.94962	2.1572	2.24423		0.0657759	0.00203431	4.46418	0.0115474	0.788	0.018997
204		0.08132		0.08014			4.07229	0.36948	0.0616978	995.497	1000	723.125	4.50346	1.95704	2.03599		0.0598469	0.00185094	4.06178	0.0105065	0.788	0.018997
205		0.09732		0.09614			3.56095	0.402319	0.0533284	995.983	1000	718.051	4.0166	1.74026	1.8091		0.0517285	0.00159985	3.55177	0.00918726	0.788	0.018997
206		0.09732		0.09614			3.16208	0.351742	0.0580681	996.428	1000	677.57	3.57189	1.54294	1.60389		0.0563261	0.00174204	3.15392	0.00815817	0.788	0.018997
207		0.09732		0.09614			2.81303	0.313385	0.0507681	996.823	1000	597.574	3.17719	1.36846	1.42253		0.0492451	0.00152304	2.80577	0.00725762	0.788	0.018997
208		0.09732		0.09614			2.50209	0.278705	0.045232	997.174	1000	530.267	2.82603	1.21367	1.26162		0.043875	0.00135696	2.49564	0.0064554	0.788	0.018997
209		0.09732		0.09614			2.22556	0.247906	0.0402265	997.486	1000	470.265	2.51369	1.0764	1.11892		0.0390197	0.00120679	2.21982	0.00574194	0.788	0.018997
210		0.09732		0.09614			1.97958	0.220506	0.0357811	997.764	1000	417.076	2.23587	0.954645	0.992361		0.0347077	0.00107343	1.97448	0.00510733	0.788	0.018997
211		0.09732		0.09614			1.7608	0.196135	0.0318264	998.011	1000	369.901	1.98876	0.846666	0.880116		0.0308716	0.000954793	1.75625	0.00454286	0.788	0.018997
212		0.09732		0.09614			1.56619	0.174458	0.0283089	998.231	1000	328.061	1.76896	0.7509	0.780567		0.0274596	0.000849267	1.56215	0.00404077	0.788	0.018997
213		0.09732		0.09614			1.39309	0.155177	0.0251801	998.427	1000	290.955	1.57345	0.665967	0.692277		0.0244247	0.000755404	1.3895	0.00359417	0.788	0.018997
214		0.09732		0.09614			1.23912	0.138026	0.0223972	998.6	1000	258.045	1.39955	0.59064	0.613974		0.0217253	0.000671915	1.23593	0.00319694	0.788	0.018997
215		0.09732		0.09614			1.10217	0.122771	0.0199218	998.755	1000	228.858	1.24487	0.523833	0.544528		0.0193241	0.000597654	1.09933	0.0028436	0.788	0.018997
216	Year 18 end	0.09732		0.09614			0.980357	0.109202	0.01772	998.893	1000	202.972	1.10728	0.464583	0.482937		0.0171884	0.0005316	0.977828	0.00252932	0.788	0.018997
												Ablationcost	Ablationalys	Ablationqalys	Ablation - If QALYs static
											Five year	10483.2	3.80426	2.8009	2.87164
											Ten year	11585.1	5.57587	3.88886	4.0072
											End of simulation	12080.9	6.17343	4.19757	4.32923

## Sheet: AAD arm
Model for AAD
						Anti-arrhythmia drug escalation arm
Cycle		Readmission risk		Death risk		AAD initiation	AAD maintenance	Readmission	Ablation	Death	Check	Cost	Life-years	QALYs- deterministic	QALYs - PSA		Reablations without AE	Reablations with AE	AAD maintenance no AE	AAD maintenance suffering AE	QALY Change
0						1000					1000	68000
1	0.00027	0.01666		0.00839	0.00112		1000	0	0	0	1000	48857.5	1000	778.201	796.902		0	0	987.1	12.9	0.781
2		0.01666		0.00839			974.964	16.6457	0	8.39	1000	81785.3	991.61	773.227	787.666		0	0	962.387	12.577	0.784909
3		0.01666		0.00839			963.1	16.2289	3.96145	16.7096	1000	112222	983.29	768.103	778.652		3.8426	0.118843	950.676	12.424	0.788818
4		0.01666		0.00839			955.041	16.0974	3.86227	24.999	1000	110435	975.001	763.057	769.844		3.7464	0.115868	942.721	12.32	0.792727
5		0.01666		0.00839			946.99	15.9616	3.83096	33.2179	1000	109195	966.782	758.025	761.135		3.71603	0.114929	934.773	12.2162	0.796636
6		0.01666		0.00839			939.007	15.8271	3.79865	41.3675	1000	107960	958.632	753.01	752.524		3.68469	0.113959	926.894	12.1132	0.800545
7		0.01666		0.00839			931.091	15.6936	3.76662	49.4484	1000	106738	950.552	748.011	744.01		3.65363	0.112999	919.08	12.0111	0.804454
8		0.01666		0.00839			923.243	15.5614	3.73487	57.4612	1000	105531	942.539	743.029	735.593		3.62283	0.112046	911.333	11.9098	0.808363
9		0.01666		0.00839			915.46	15.4302	3.70339	65.4065	1000	104337	934.594	738.064	727.271		3.59229	0.111102	903.651	11.8094	0.812272
10		0.01666		0.00839			907.743	15.3001	3.67217	73.2848	1000	103156	926.715	733.116	719.043		3.56201	0.110165	896.033	11.7099	0.816181
11		0.01666		0.00839			900.091	15.1711	3.64122	81.0966	1000	101989	918.903	728.186	710.908		3.53198	0.109236	888.48	11.6112	0.82009
12		0.01666		0.00839			892.504	15.0432	3.61052	88.8426	1000	100835	911.157	723.273	702.866		3.50221	0.108316	880.99	11.5133	0.823999
13		0.01666		0.00939			884.073	14.9164	3.57648	97.4345	1000	99623.5	902.566	710.521	694.213		3.46918	0.107294	872.668	11.4045	0.819419
14		0.01666		0.00939			875.733	14.7755	3.54633	105.945	1000	98424.5	894.055	697.973	685.667		3.43994	0.10639	864.436	11.297	0.814839
15		0.01666		0.00939			867.475	14.6362	3.51283	114.376	1000	97212.4	885.624	685.626	677.226		3.40744	0.105385	856.285	11.1904	0.810259
16		0.01666		0.00939			859.295	14.4982	3.4797	122.727	1000	96015.7	877.273	673.478	668.889		3.37531	0.104391	848.21	11.0849	0.805679
17		0.01666		0.00939			851.192	14.3615	3.44689	131	1000	94833.7	869	661.525	660.655		3.34349	0.103407	840.212	10.9804	0.801099
18		0.01666		0.00939			843.166	14.2261	3.41439	139.194	1000	93666.2	860.806	649.764	652.522		3.31196	0.102432	832.289	10.8768	0.796519
19		0.01666		0.00939			835.215	14.0919	3.38219	147.311	1000	92513.2	852.689	638.192	644.489		3.28073	0.101466	824.441	10.7743	0.791939
20		0.01666		0.00939			827.339	13.959	3.3503	155.352	1000	91374.3	844.648	626.807	636.555		3.24979	0.100509	816.666	10.6727	0.787359
21		0.01666		0.00939			819.538	13.8274	3.31871	163.316	1000	90249.4	836.684	615.606	628.719		3.21915	0.0995612	808.966	10.572	0.782779
22		0.01666		0.00939			811.81	13.697	3.28741	171.206	1000	89138.4	828.794	604.585	620.979		3.18879	0.0986224	801.337	10.4723	0.778199
23		0.01666		0.00939			804.155	13.5678	3.25641	179.021	1000	88041.1	820.979	593.742	613.334		3.15872	0.0976924	793.781	10.3736	0.773619
24		0.01666		0.00939			796.572	13.4399	3.22571	186.763	1000	86957.3	813.237	583.075	605.784		3.12894	0.0967712	786.296	10.2758	0.769039
25		0.01666		0.01039			788.25	13.3132	3.19206	195.245	1000	85825.4	804.755	575.29	597.722		3.0963	0.0957619	778.082	10.1684	0.769003
26		0.01666		0.01039			780.026	13.1741	3.16196	203.638	1000	84706.9	796.362	567.634	589.768		3.06711	0.0948589	769.964	10.0623	0.769003
27		0.01666		0.01039			771.891	13.0367	3.12893	211.944	1000	83579.2	788.056	560.08	581.92		3.03506	0.093868	761.933	9.95739	0.769003
28		0.01666		0.01039			763.84	12.9007	3.0963	220.163	1000	82467	779.837	552.627	574.176		3.00341	0.092889	753.987	9.85354	0.769003
29		0.01666		0.01039			755.873	12.7662	3.06401	228.296	1000	81369.6	771.704	545.273	566.535		2.97209	0.0919202	746.123	9.75077	0.769003
30		0.01666		0.01039			747.99	12.633	3.03205	236.345	1000	80286.7	763.655	538.017	558.996		2.94109	0.0909615	738.341	9.64907	0.769003
31		0.01666		0.01039			740.189	12.5013	3.00043	244.31	1000	79218.3	755.69	530.857	551.557		2.91041	0.0900128	730.64	9.54843	0.769003
32		0.01666		0.01039			732.469	12.3709	2.96913	252.191	1000	78164.1	747.809	523.793	544.217		2.88006	0.089074	723.02	9.44885	0.769003
33		0.01666		0.01039			724.829	12.2419	2.93817	259.991	1000	77123.9	740.009	516.822	536.975		2.85002	0.088145	715.479	9.3503	0.769003
34		0.01666		0.01039			717.269	12.1142	2.90752	267.709	1000	76097.6	732.291	509.945	529.829		2.8203	0.0872256	708.017	9.25278	0.769003
35		0.01666		0.01039			709.789	11.9878	2.8772	275.346	1000	75084.9	724.654	503.158	522.778		2.79088	0.0863159	700.632	9.15627	0.769003
36		0.01666		0.01039			702.386	11.8628	2.84719	282.904	1000	74085.7	717.096	496.463	515.821		2.76177	0.0854157	693.325	9.06077	0.769003
37		0.01666		0.01139			694.346	11.7391	2.81465	291.101	1000	73047.5	708.899	489.361	508.442		2.73021	0.0844394	685.389	8.95706	0.769003
38		0.01666		0.01139			686.407	11.6047	2.78529	299.203	1000	72022.7	700.797	482.361	501.169		2.70173	0.0835587	677.552	8.85465	0.769003
39		0.01666		0.01139			678.562	11.4721	2.75341	307.213	1000	70992.1	692.787	475.461	494		2.67081	0.0826022	669.808	8.75344	0.769003
40		0.01666		0.01139			670.806	11.341	2.72194	315.131	1000	69976.6	684.869	468.66	486.934		2.64028	0.0816581	662.152	8.65339	0.769003
41		0.01666		0.01139			663.139	11.2113	2.69083	322.959	1000	68975.6	677.041	461.956	479.968		2.6101	0.0807248	654.584	8.55449	0.769003
42		0.01666		0.01139			655.559	11.0832	2.66007	330.698	1000	67988.9	669.302	455.347	473.102		2.58027	0.0798022	647.102	8.45671	0.769003
43		0.01666		0.01139			648.066	10.9565	2.62967	338.348	1000	67016.4	661.652	448.834	466.335		2.55078	0.07889	639.706	8.36005	0.769003
44		0.01666		0.01139			640.659	10.8313	2.59961	345.91	1000	66057.7	654.09	442.413	459.664		2.52162	0.0779883	632.394	8.2645	0.769003
45		0.01666		0.01139			633.336	10.7075	2.5699	353.386	1000	65112.8	646.614	436.085	453.089		2.4928	0.077097	625.166	8.17004	0.769003
46		0.01666		0.01139			626.098	10.5851	2.54053	360.777	1000	64181.4	639.223	429.847	446.607		2.46431	0.0762158	618.021	8.07666	0.769003
47		0.01666		0.01139			618.941	10.4641	2.51149	368.083	1000	63263.3	631.917	423.698	440.219		2.43614	0.0753446	610.957	7.98434	0.769003
48		0.01666		0.01139			611.867	10.3445	2.48278	375.306	1000	62358.3	624.694	417.637	433.922		2.4083	0.0744835	603.974	7.89309	0.769003
49		0.01666		0.01239			604.251	10.2263	2.45192	383.07	1000	61422.3	616.93	411.247	427.282		2.37836	0.0735577	596.457	7.79484	0.769003
50		0.01666		0.01239			596.738	10.099	2.4239	390.739	1000	60499.3	609.261	404.954	420.744		2.35118	0.0727169	589.04	7.69793	0.769003
51		0.01666		0.01239			589.321	9.97347	2.39373	398.312	1000	59573.3	601.688	398.757	414.305		2.32192	0.0718118	581.719	7.60224	0.769003
52		0.01666		0.01239			581.996	9.8495	2.36397	405.791	1000	58661.7	594.209	392.656	407.966		2.29306	0.0709192	574.488	7.50775	0.769003
53		0.01666		0.01239			574.762	9.72707	2.33459	413.176	1000	57764.1	586.824	386.647	401.723		2.26455	0.0700377	567.347	7.41443	0.769003
54		0.01666		0.01239			567.618	9.60617	2.30557	420.471	1000	56880.2	579.529	380.731	395.576		2.23641	0.0691672	560.295	7.32227	0.769003
55		0.01666		0.01239			560.562	9.48676	2.27691	427.674	1000	56009.8	572.326	374.905	389.523		2.20861	0.0683074	553.331	7.23125	0.769003
56		0.01666		0.01239			553.595	9.36885	2.24861	434.788	1000	55152.8	565.212	369.168	383.563		2.18116	0.0674584	546.453	7.14137	0.769003
57		0.01666		0.01239			546.714	9.25239	2.22066	441.813	1000	54308.8	558.187	363.519	377.693		2.15404	0.0666199	539.661	7.05261	0.769003
58		0.01666		0.01239			539.918	9.13739	2.19306	448.751	1000	53477.8	551.249	357.957	371.914		2.12727	0.0657918	532.953	6.96494	0.769003
59		0.01666		0.01239			533.207	9.02381	2.1658	455.603	1000	52659.5	544.397	352.479	366.223		2.10083	0.0649741	526.329	6.87837	0.769003
60	Year 5 end	0.01666		0.01239			526.579	8.91165	2.13888	462.37	1000	51853.7	537.63	347.086	360.619		2.07472	0.0641664	519.787	6.79287	0.769003
61		0.01766		0.01339			518.962	9.33716	2.11016	469.59	1000	51932	530.41	341.436	354.734		2.04685	0.0633047	512.268	6.69461	0.769003
62		0.01766		0.01339			511.873	9.20214	2.21091	476.714	1000	51945.1	523.286	335.87	348.949		2.14459	0.0663274	505.27	6.60317	0.769003
63		0.01766		0.01339			505	9.07873	2.17894	483.743	1000	51083.3	516.257	330.395	343.261		2.11357	0.0653683	498.485	6.5145	0.769003
64		0.01766		0.01339			498.216	8.95678	2.14972	490.677	1000	50250.9	509.323	325.009	337.665		2.08523	0.0644916	491.789	6.42699	0.769003
65		0.01766		0.01339			491.524	8.83647	2.12084	497.518	1000	49431.7	502.482	319.711	332.161		2.05722	0.0636253	485.184	6.34066	0.769003
66		0.01766		0.01339			484.922	8.71777	2.09236	504.268	1000	48625.9	495.732	314.499	326.746		2.02958	0.0627707	478.667	6.25549	0.769003
67		0.01766		0.01339			478.409	8.60068	2.06425	510.927	1000	47833.2	489.073	309.372	321.42		2.00232	0.0619275	472.237	6.17147	0.769003
68		0.01766		0.01339			471.982	8.48515	2.03652	517.496	1000	47053.5	482.504	304.329	316.18		1.97543	0.0610957	465.894	6.08857	0.769003
69		0.01766		0.01339			465.643	8.37117	2.00917	523.977	1000	46286.4	476.023	299.368	311.026		1.94889	0.060275	459.636	6.00679	0.769003
70		0.01766		0.01339			459.388	8.25873	1.98218	530.371	1000	45531.9	469.629	294.488	305.956		1.92271	0.0594654	453.462	5.92611	0.769003
71		0.01766		0.01339			453.217	8.1478	1.95556	536.679	1000	44789.7	463.321	289.687	300.968		1.89689	0.0586667	447.371	5.84651	0.769003
72		0.01766		0.01339			447.13	8.03836	1.92929	542.903	1000	44059.5	457.097	284.965	296.062		1.87141	0.0578786	441.362	5.76797	0.769003
73		0.01866		0.01439			440.22	8.37944	1.90144	549.5	1000	44045	450.5	280.041	290.935		1.8444	0.0570433	434.541	5.67883	0.769003
74		0.01866		0.01439			433.767	8.24998	1.98213	556.001	1000	43977.5	443.999	275.196	285.899		1.92266	0.0594638	428.171	5.59559	0.769003
75		0.01866		0.01439			427.507	8.13107	1.9515	562.41	1000	43203.8	437.59	270.435	280.953		1.89296	0.0585451	421.992	5.51484	0.769003
76		0.01866		0.01439			421.336	8.0137	1.92338	568.727	1000	42456.6	431.273	265.756	276.092		1.86567	0.0577013	415.901	5.43524	0.769003
77		0.01866		0.01439			415.254	7.89803	1.89561	574.952	1000	41722.1	425.048	261.159	271.316		1.83874	0.0568684	409.898	5.35678	0.769003
78		0.01866		0.01439			409.26	7.78402	1.86825	581.087	1000	41000.3	418.913	256.64	266.622		1.8122	0.0560475	403.981	5.27946	0.769003
79		0.01866		0.01439			403.353	7.67166	1.84128	587.134	1000	40290.9	412.866	252.2	262.009		1.78604	0.0552385	398.15	5.20325	0.769003
80		0.01866		0.01439			397.531	7.56092	1.8147	593.094	1000	39593.9	406.906	247.837	257.476		1.76026	0.0544411	392.403	5.12815	0.769003
81		0.01866		0.01439			391.792	7.45178	1.78851	598.967	1000	38908.9	401.033	243.549	253.022		1.73485	0.0536553	386.738	5.05412	0.769003
82		0.01866		0.01439			386.137	7.34422	1.76269	604.756	1000	38235.7	395.244	239.336	248.644		1.70981	0.0528808	381.156	4.98117	0.769003
83		0.01866		0.01439			380.563	7.23821	1.73725	610.461	1000	37574.2	389.539	235.195	244.342		1.68513	0.0521175	375.654	4.90927	0.769003
84		0.01866		0.01439			375.07	7.13373	1.71217	616.084	1000	36924.1	383.916	231.126	240.115		1.66081	0.0513652	370.232	4.8384	0.769003
85		0.01966		0.01539			368.897	7.40754	1.68575	622.01	1000	36854.9	377.99	226.901	235.717		1.63517	0.0505724	364.138	4.75877	0.769003
86		0.01966		0.01539			363.12	7.28566	1.75045	627.844	1000	36742.5	372.156	222.749	231.401		1.69794	0.0525135	358.436	4.68425	0.769003
87		0.01966		0.01539			357.516	7.17336	1.72165	633.589	1000	36059.2	366.411	218.673	227.167		1.67	0.0516494	352.904	4.61196	0.769003
88		0.01966		0.01539			351.997	7.06262	1.69511	639.245	1000	35399.5	360.755	214.671	223.009		1.64426	0.0508533	347.457	4.54077	0.769003
89		0.01966		0.01539			346.564	6.95359	1.66894	644.814	1000	34751.7	355.186	210.742	218.928		1.61887	0.0500683	342.093	4.47067	0.769003
90		0.01966		0.01539			341.214	6.84625	1.64318	650.297	1000	34115.7	349.703	206.886	214.922		1.59388	0.0492954	336.812	4.40166	0.769003
91		0.01966		0.01539			335.946	6.74056	1.61781	655.695	1000	33491.4	344.305	203.1	210.989		1.56928	0.0485344	331.613	4.33371	0.769003
92		0.01966		0.01539			330.76	6.63651	1.59284	661.01	1000	32878.5	338.99	199.383	207.128		1.54505	0.0477852	326.493	4.26681	0.769003
93		0.01966		0.01539			325.654	6.53406	1.56825	666.243	1000	32276.8	333.757	195.734	203.337		1.5212	0.0470475	321.453	4.20094	0.769003
94		0.01966		0.01539			320.627	6.4332	1.54404	671.396	1000	31686.1	328.604	192.152	199.616		1.49772	0.0463212	316.491	4.13609	0.769003
95		0.01966		0.01539			315.678	6.33389	1.52021	676.468	1000	31106.3	323.532	188.636	195.963		1.4746	0.0456062	311.605	4.07224	0.769003
96		0.01966		0.01539			310.805	6.23611	1.49674	681.463	1000	30537	318.537	185.184	192.377		1.45184	0.0449021	306.795	4.00938	0.769003
97		0.02066		0.01639			305.377	6.45215	1.47214	686.698	1000	30433.5	313.302	181.614	188.661		1.42797	0.0441641	301.438	3.93937	0.769003
98		0.02066		0.01639			300.289	6.33951	1.52313	691.848	1000	30295.6	308.152	178.109	185.018		1.47744	0.045694	296.416	3.87373	0.769003
99		0.02066		0.01639			295.354	6.23544	1.49655	696.914	1000	29701.7	303.086	174.671	181.447		1.45165	0.0448964	291.544	3.81007	0.769003
100		0.02066		0.01639			290.499	6.13293	1.47198	701.896	1000	29128.7	298.104	171.3	177.946		1.42782	0.0441594	286.751	3.74743	0.769003
101		0.02066		0.01639			285.723	6.03211	1.44778	706.797	1000	28566.5	293.203	167.994	174.511		1.40435	0.0434334	282.037	3.68583	0.769003
102		0.02066		0.01639			281.026	5.93295	1.42398	711.617	1000	28015.2	288.383	164.752	171.143		1.38126	0.0427194	277.401	3.62523	0.769003
103		0.02066		0.01639			276.406	5.83541	1.40057	716.358	1000	27474.5	283.642	161.572	167.84		1.35855	0.0420171	272.84	3.56564	0.769003
104		0.02066		0.01639			271.862	5.73948	1.37755	721.021	1000	26944.2	278.979	158.454	164.601		1.33622	0.0413264	268.355	3.50702	0.769003
105		0.02066		0.01639			267.393	5.64513	1.3549	725.607	1000	26424.2	274.393	155.396	161.424		1.31425	0.040647	263.943	3.44937	0.769003
106		0.02066		0.01639			262.997	5.55233	1.33263	730.118	1000	25914.3	269.882	152.397	158.309		1.29265	0.0399788	259.604	3.39266	0.769003
107		0.02066		0.01639			258.674	5.46105	1.31072	734.555	1000	25414.1	265.445	149.455	155.253		1.2714	0.0393215	255.337	3.33689	0.769003
108		0.02066		0.01639			254.421	5.37127	1.28917	738.918	1000	24923.6	261.082	146.571	152.257		1.2505	0.0386751	251.139	3.28203	0.769003
109		0.02166		0.01739			249.723	5.53868	1.26669	743.472	1000	24802.3	256.528	143.599	149.164		1.22869	0.0380007	246.502	3.22143	0.769003
110		0.02166		0.01739			245.312	5.43644	1.30617	747.945	1000	24653.8	252.055	140.684	146.135		1.26698	0.039185	242.148	3.16453	0.769003
111		0.02166		0.01739			241.035	5.34175	1.28206	752.342	1000	24145.7	247.658	137.828	143.168		1.24359	0.0384617	237.925	3.10935	0.769003
112		0.02166		0.01739			236.831	5.24858	1.25973	756.661	1000	23655.7	243.339	135.03	140.262		1.22193	0.0377918	233.775	3.05511	0.769003
113		0.02166		0.01739			232.7	5.15704	1.23775	760.905	1000	23175.5	239.095	132.289	137.415		1.20062	0.0371326	229.698	3.00183	0.769003
114		0.02166		0.01739			228.641	5.06709	1.21617	765.076	1000	22705.1	234.924	129.604	134.625		1.17968	0.036485	225.692	2.94947	0.769003
115		0.02166		0.01739			224.653	4.97871	1.19495	769.173	1000	22244.2	230.827	126.973	131.893		1.1591	0.0358486	221.755	2.89803	0.769003
116		0.02166		0.01739			220.735	4.89187	1.17411	773.199	1000	21792.7	226.801	124.396	129.215		1.13889	0.0352233	217.887	2.84748	0.769003
117		0.02166		0.01739			216.885	4.80655	1.15363	777.155	1000	21350.3	222.845	121.87	126.592		1.11902	0.034609	214.087	2.79781	0.769003
118		0.02166		0.01739			213.102	4.72271	1.13351	781.042	1000	20916.9	218.958	119.397	124.023		1.09951	0.0340053	210.353	2.74902	0.769003
119		0.02166		0.01739			209.385	4.64034	1.11374	784.861	1000	20492.3	215.139	116.973	121.505		1.08033	0.0334122	206.684	2.70107	0.769003
120	Year 10 end	0.02166		0.01739			205.733	4.55941	1.09431	788.613	1000	20076.3	211.387	114.598	119.039		1.06149	0.0328294	203.079	2.65396	0.769003
121		0.02266		0.01839			201.728	4.68671	1.07413	792.512	1000	19949.4	207.488	112.16	116.501		1.04191	0.032224	199.125	2.60229	0.769003
122		0.02266		0.01839			197.962	4.59549	1.10412	796.338	1000	19801.4	203.662	109.771	114.019		1.071	0.0331237	195.409	2.55371	0.769003
123		0.02266		0.01839			194.312	4.51085	1.08263	800.094	1000	19373.5	199.906	107.433	111.591		1.05016	0.032479	191.806	2.50663	0.769003
124		0.02266		0.01839			190.728	4.42765	1.06269	803.781	1000	18961	196.219	105.145	109.214		1.03081	0.0318808	188.268	2.46039	0.769003
125		0.02266		0.01839			187.21	4.34598	1.04309	807.401	1000	18557.1	192.599	102.906	106.888		1.0118	0.0312928	184.795	2.41501	0.769003
126		0.02266		0.01839			183.757	4.26582	1.02385	810.953	1000	18161.9	189.047	100.714	104.611		0.993138	0.0307156	181.387	2.37047	0.769003
127		0.02266		0.01839			180.368	4.18714	1.00497	814.44	1000	17775.1	185.56	98.5688	102.383		0.974821	0.0301491	178.041	2.32675	0.769003
128		0.02266		0.01839			177.041	4.10992	0.986434	817.862	1000	17396.5	182.138	96.4695	100.203		0.956841	0.029593	174.758	2.28383	0.769003
129		0.02266		0.01839			173.776	4.03411	0.96824	821.222	1000	17026	178.778	94.4148	98.0683		0.939193	0.0290472	171.534	2.24171	0.769003
130		0.02266		0.01839			170.571	3.95971	0.950382	824.519	1000	16663.3	175.481	92.4039	95.9796		0.92187	0.0285115	168.371	2.20036	0.769003
131		0.02266		0.01839			167.425	3.88667	0.932853	827.756	1000	16308.4	172.244	90.4358	93.9354		0.904867	0.0279856	165.265	2.15978	0.769003
132		0.02266		0.01839			164.337	3.81499	0.915647	830.933	1000	15961.1	169.067	88.5096	91.9347		0.888178	0.0274694	162.217	2.11995	0.769003
133		0.02466		0.02039			160.639	4.07513	0.896928	834.389	1000	16053.7	165.611	86.4515	89.7897		0.87002	0.0269078	158.567	2.07224	0.769003
134		0.02466		0.02039			157.284	3.98348	0.958088	837.775	1000	16105.6	162.225	84.4373	87.6965		0.929346	0.0287427	155.255	2.02896	0.769003
135		0.02466		0.02039			154.069	3.90224	0.936541	841.092	1000	15720	158.908	82.4701	85.6534		0.908444	0.0280962	152.082	1.98749	0.769003
136		0.02466		0.02039			150.919	3.82244	0.917442	844.342	1000	15354	155.658	80.5488	83.6578		0.889919	0.0275233	148.972	1.94685	0.769003
137		0.02466		0.02039			147.832	3.74428	0.89868	847.525	1000	14996.3	152.475	78.6722	81.7088		0.87172	0.0269604	145.925	1.90704	0.769003
138		0.02466		0.02039			144.809	3.66771	0.880303	850.643	1000	14646.9	149.357	76.8393	79.8052		0.853894	0.0264091	142.941	1.86804	0.769003
139		0.02466		0.02039			141.848	3.59271	0.862302	853.697	1000	14305.7	146.303	75.0491	77.9459		0.836433	0.0258691	140.018	1.82984	0.769003
140		0.02466		0.02039			138.948	3.51924	0.844669	856.689	1000	13972.4	143.311	73.3007	76.13		0.819329	0.0253401	137.155	1.79242	0.769003
141		0.02466		0.02039			136.106	3.44728	0.827396	859.619	1000	13646.9	140.381	71.5929	74.3563		0.802574	0.0248219	134.35	1.75577	0.769003
142		0.02466		0.02039			133.323	3.37678	0.810477	862.49	1000	13328.9	137.51	69.925	72.624		0.786162	0.0243143	131.603	1.71987	0.769003
143		0.02466		0.02039			130.597	3.30773	0.793903	865.302	1000	13018.4	134.698	68.2959	70.932		0.770086	0.0238171	128.912	1.6847	0.769003
144		0.02466		0.02039			127.926	3.24009	0.777669	868.056	1000	12715.1	131.944	66.7047	69.2795		0.754339	0.0233301	126.276	1.65025	0.769003
145		0.02866		0.02439			124.271	3.68865	0.758656	871.282	1000	13068.1	128.718	64.89	67.3838		0.735896	0.0227597	122.668	1.60309	0.769003
146		0.02866		0.02439			121.124	3.58334	0.863684	874.429	1000	13347.9	125.571	63.1186	65.5425		0.837774	0.0259105	119.561	1.5625	0.769003
147		0.02866		0.02439			118.164	3.49617	0.839026	877.5	1000	12965.5	122.5	61.3958	63.7535		0.813856	0.0251708	116.64	1.52432	0.769003
148		0.02866		0.02439			115.274	3.41064	0.818615	880.496	1000	12612.2	119.504	59.7199	62.0134		0.794056	0.0245584	113.787	1.48704	0.769003
149		0.02866		0.02439			112.455	3.32722	0.798589	883.419	1000	12267.9	116.581	58.0899	60.3207		0.774631	0.0239577	111.004	1.45067	0.769003
150		0.02866		0.02439			109.704	3.24584	0.779057	886.271	1000	11933	113.729	56.5043	58.6742		0.755685	0.0233717	108.289	1.41519	0.769003
151		0.02866		0.02439			107.021	3.16645	0.760002	889.052	1000	11607.3	110.948	54.9619	57.0726		0.737202	0.0228001	105.641	1.38057	0.769003
152		0.02866		0.02439			104.404	3.08901	0.741414	891.766	1000	11290.5	108.234	53.4617	55.5148		0.719171	0.0222424	103.057	1.34681	0.769003
153		0.02866		0.02439			101.85	3.01345	0.72328	894.413	1000	10982.3	105.587	52.0025	53.9995		0.701582	0.0216984	100.536	1.31387	0.769003
154		0.02866		0.02439			99.3589	2.93975	0.70559	896.996	1000	10682.5	103.004	50.583	52.5256		0.684422	0.0211677	98.0772	1.28173	0.769003
155		0.02866		0.02439			96.9287	2.86785	0.688332	899.515	1000	10390.9	100.485	49.2023	51.0918		0.667682	0.02065	95.6784	1.25038	0.769003
156		0.02866		0.02439			94.558	2.79771	0.671496	901.973	1000	10107.3	98.0272	47.8593	49.6973		0.651351	0.0201449	93.3382	1.2198	0.769003
157		0.03666		0.03239			90.7046	3.49111	0.649701	905.155	1000	10755.1	94.8454	46.1789	47.9368		0.63021	0.019491	89.5345	1.17009	0.769003
158		0.03666		0.03239			87.6071	3.34905	0.810729	908.233	1000	11273.2	91.7668	44.5489	46.2422		0.786407	0.0243219	86.4769	1.13013	0.769003
159		0.03666		0.03239			84.7673	3.2414	0.777737	911.214	1000	10842.7	88.7864	42.9767	44.6103		0.754405	0.0233321	83.6738	1.0935	0.769003
160		0.03666		0.03239			82.014	3.13608	0.752738	914.097	1000	10461.3	85.9028	41.46	43.0359		0.730156	0.0225821	80.956	1.05798	0.769003
161		0.03666		0.03239			79.3504	3.03423	0.728281	916.887	1000	10092.1	83.1129	39.9968	41.5171		0.706432	0.0218484	78.3268	1.02362	0.769003
162		0.03666		0.03239			76.7733	2.93568	0.704628	919.586	1000	9735.92	80.4136	38.5853	40.052		0.683489	0.0211388	75.7829	0.990376	0.769003
163		0.03666		0.03239			74.2799	2.84034	0.681744	922.198	1000	9392.33	77.802	37.2236	38.6385		0.661291	0.0204523	73.3217	0.958211	0.769003
164		0.03666		0.03239			71.8675	2.74809	0.659602	924.725	1000	9060.86	75.2751	35.9099	37.2749		0.639814	0.0197881	70.9404	0.92709	0.769003
165		0.03666		0.03239			69.5334	2.65884	0.63818	927.17	1000	8741.09	72.8304	34.6426	35.9594		0.619034	0.0191454	68.6364	0.89698	0.769003
166		0.03666		0.03239			67.2751	2.57249	0.617453	929.535	1000	8432.6	70.465	33.42	34.6903		0.59893	0.0185236	66.4072	0.867849	0.769003
167		0.03666		0.03239			65.0902	2.48894	0.5974	931.824	1000	8135	68.1765	32.2406	33.4661		0.579478	0.017922	64.2505	0.839663	0.769003
168		0.03666		0.03239			62.9762	2.40811	0.577998	934.038	1000	7847.91	65.9623	31.1028	32.285		0.560658	0.0173399	62.1638	0.812393	0.769003
169		0.05266		0.04839			58.8678	3.34676	0.549979	937.235	1000	8750.87	62.7646	29.5188	30.6207		0.533479	0.0164994	58.1085	0.759395	0.769003
170		0.05266		0.04839			55.8286	3.12894	0.764355	940.278	1000	9427.87	59.7219	28.0045	29.0469		0.741424	0.0229307	55.1084	0.720189	0.769003
171		0.05266		0.04839			53.1295	2.98019	0.714608	943.176	1000	8885.58	56.8243	26.5684	27.5575		0.69317	0.0214382	52.4442	0.685371	0.769003
172		0.05266		0.04839			50.5514	2.83543	0.680634	945.933	1000	8433.12	54.0674	25.2059	26.1442		0.660215	0.020419	49.8993	0.652113	0.769003
173		0.05266		0.04839			48.0989	2.69788	0.647574	948.556	1000	8000.47	51.4443	23.9133	24.8035		0.628147	0.0194272	47.4784	0.620475	0.769003
174		0.05266		0.04839			45.7653	2.56699	0.616159	951.052	1000	7590.19	48.9485	22.6869	23.5315		0.597674	0.0184848	45.1749	0.590372	0.769003
175		0.05266		0.04839			43.545	2.44245	0.586265	953.426	1000	7200.94	46.5737	21.5235	22.3247		0.568677	0.017588	42.9832	0.56173	0.769003
176		0.05266		0.04839			41.4323	2.32395	0.557822	955.686	1000	6831.66	44.3141	20.4197	21.1799		0.541087	0.0167347	40.8979	0.534477	0.769003
177		0.05266		0.04839			39.4222	2.2112	0.530759	957.836	1000	6481.31	42.1642	19.3725	20.0937		0.514836	0.0159228	38.9137	0.508547	0.769003
178		0.05266		0.04839			37.5096	2.10392	0.505008	959.881	1000	6148.93	40.1185	18.379	19.0632		0.489858	0.0151503	37.0257	0.483874	0.769003
179		0.05266		0.04839			35.6898	2.00185	0.480508	961.828	1000	5833.59	38.1722	17.4365	18.0856		0.466092	0.0144152	35.2294	0.460398	0.769003
180		0.05266		0.04839			33.9583	1.90473	0.457195	963.68	1000	5534.43	36.3202	16.5423	17.1581		0.443479	0.0137159	33.5202	0.438062	0.769003
181		0.06866		0.06439			31.1863	2.36297	0.4277	966.023	1000	5856.27	33.977	15.4353	15.9992		0.414869	0.012831	30.784	0.402303	0.769003
182		0.06866		0.06439			29.0837	2.17062	0.530596	968.215	1000	6039.17	31.7849	14.3966	14.9212		0.514678	0.0159179	28.7085	0.37518	0.769003
183		0.06866		0.06439			27.2123	2.03332	0.487404	970.267	1000	5593.61	29.733	13.4281	13.9175		0.472782	0.0146221	26.8612	0.351038	0.769003
184		0.06866		0.06439			25.4552	1.90186	0.456574	972.186	1000	5220.08	27.8136	12.5247	12.9812		0.442877	0.0136972	25.1268	0.328372	0.769003
185		0.06866		0.06439			23.812	1.7791	0.427056	973.982	1000	4868.7	26.0181	11.6821	12.1079		0.414244	0.0128117	23.5048	0.307174	0.769003
186		0.06866		0.06439			22.2748	1.66425	0.399491	975.661	1000	4541.17	24.3385	10.8962	11.2933		0.387506	0.0119847	21.9875	0.287345	0.769003
187		0.06866		0.06439			20.8369	1.55682	0.373702	977.233	1000	4235.67	22.7674	10.1632	10.5336		0.36249	0.011211	20.5681	0.268796	0.769003
188		0.06866		0.06439			19.4918	1.45632	0.349578	978.702	1000	3950.72	21.2977	9.47945	9.82492		0.33909	0.0104873	19.2403	0.251444	0.769003
189		0.06866		0.06439			18.2335	1.36231	0.327011	980.077	1000	3684.93	19.9228	8.84172	9.16395		0.317201	0.00981033	17.9983	0.235212	0.769003
190		0.06866		0.06439			17.0564	1.27436	0.305901	981.363	1000	3437.03	18.6367	8.2469	8.54745		0.296724	0.00917703	16.8364	0.220028	0.769003
191		0.06866		0.06439			15.9554	1.1921	0.286154	982.566	1000	3205.81	17.4336	7.69209	7.97243		0.277569	0.00858461	15.7496	0.205824	0.769003
192		0.06866		0.06439			14.9254	1.11514	0.267681	983.692	1000	2990.14	16.3082	7.17461	7.43608		0.259651	0.00803044	14.7329	0.192538	0.769003
193		0.08466		0.08039			13.4622	1.28625	0.246119	985.005	1000	3042.17	14.9945	6.57977	6.81493		0.238736	0.00738358	13.2885	0.173662	0.769003
194		0.08466		0.08039			12.3422	1.16054	0.283883	986.213	1000	3029.58	13.7867	6.03172	6.24677		0.275366	0.00851648	12.183	0.159215	0.769003
195		0.08466		0.08039			11.3504	1.06893	0.256139	987.324	1000	2757.11	12.6755	5.52949	5.72669		0.248455	0.00768418	11.204	0.146421	0.769003
196		0.08466		0.08039			10.4354	0.982613	0.235919	988.346	1000	2529.28	11.654	5.06907	5.24984		0.228841	0.00707757	10.3008	0.134617	0.769003
197		0.08466		0.08039			9.59443	0.903436	0.216869	989.285	1000	2318.53	10.7147	4.64699	4.81271		0.210363	0.00650607	9.47066	0.123768	0.769003
198		0.08466		0.08039			8.82119	0.830625	0.199394	990.149	1000	2125.49	9.85121	4.26005	4.41197		0.193412	0.00598182	8.7074	0.113793	0.769003
199		0.08466		0.08039			8.11027	0.763683	0.183324	990.943	1000	1948.5	9.05728	3.90533	4.0446		0.177824	0.00549973	8.00565	0.104622	0.769003
200		0.08466		0.08039			7.45664	0.702136	0.16855	991.673	1000	1786.26	8.32733	3.58015	3.70783		0.163493	0.00505649	7.36045	0.0961907	0.769003
201		0.08466		0.08039			6.8557	0.645549	0.154966	992.344	1000	1637.52	7.65621	3.28205	3.39909		0.150317	0.00464898	6.76726	0.0884385	0.769003
202		0.08466		0.08039			6.30318	0.593523	0.142477	992.961	1000	1501.17	7.03918	3.00876	3.11606		0.138202	0.0042743	6.22187	0.081311	0.769003
203		0.08466		0.08039			5.79519	0.545689	0.130994	993.528	1000	1376.18	6.47187	2.75823	2.8566		0.127064	0.00392983	5.72043	0.074758	0.769003
204		0.08466		0.08039			5.32814	0.501711	0.120437	994.05	1000	1261.59	5.95029	2.52857	2.61874		0.116824	0.00361311	5.25941	0.068733	0.769003
205		0.10066		0.09639			4.71828	0.548454	0.108804	994.624	1000	1242.43	5.37554	2.27849	2.35811		0.10554	0.00326413	4.65741	0.0608658	0.769003
206		0.10066		0.09639			4.25147	0.485894	0.118941	995.144	1000	1200.61	4.8563	2.05225	2.12382		0.115373	0.00356824	4.19662	0.0548439	0.769003
207		0.10066		0.09639			3.84171	0.439925	0.105374	995.613	1000	1073.3	4.38701	1.84856	1.91304		0.102213	0.00316122	3.79216	0.0495581	0.769003
208		0.10066		0.09639			3.47038	0.397314	0.095405	996.037	1000	967.603	3.96309	1.66507	1.72315		0.0925428	0.00286215	3.42561	0.0447679	0.769003
209		0.10066		0.09639			3.13504	0.358932	0.086164	996.42	1000	871.475	3.58014	1.4998	1.55212		0.0835791	0.00258492	3.0946	0.040442	0.769003
210		0.10066		0.09639			2.8321	0.324247	0.0778402	996.766	1000	784.983	3.23419	1.35094	1.39806		0.075505	0.00233521	2.79557	0.0365341	0.769003
211		0.10066		0.09639			2.55843	0.292915	0.0703182	997.078	1000	707.067	2.92167	1.21685	1.25929		0.0682087	0.00210955	2.52543	0.0330038	0.769003
212		0.10066		0.09639			2.31121	0.26461	0.0635233	997.361	1000	636.885	2.63934	1.09606	1.13429		0.0616176	0.0019057	2.28139	0.0298146	0.769003
213		0.10066		0.09639			2.08788	0.239041	0.057385	997.616	1000	573.669	2.3843	0.987271	1.02171		0.0556635	0.00172155	2.06094	0.0269336	0.769003
214		0.10066		0.09639			1.88612	0.215942	0.0518399	997.846	1000	516.728	2.1539	0.889276	0.920294		0.0502847	0.0015552	1.86179	0.024331	0.769003
215		0.10066		0.09639			1.70387	0.195075	0.0468306	998.054	1000	465.438	1.94577	0.801009	0.828947		0.0454256	0.00140492	1.68189	0.0219799	0.769003
216	Year 18 end	0.10066		0.09639			1.53922	0.176225	0.0423053	998.242	1000	419.24	1.75775	0.721502	0.746668		0.0410361	0.00126916	1.51936	0.0198559	0.769003
												AADcost	AADlys	AADqalys	AAD - if QALYs static
											Five year	4826.36	3.81478	2.76166	2.81719
											Ten year	6902.26	5.59137	3.82649	3.92341
											End of simulation	7722.28	6.20419	4.13521	4.24395

## Sheet: Simulation
		STOCHASTIC PARAMETERS												COST-EFFECTIVENESS RESULTS								cRatio	100000														0.95
		Transition probabiliites			Weibull parameters		State costs			Utilities for health states				Ablation		AAD		Incremental			INB				P(CE)						CEAC						5.99146	5.99146
		omrPABL	omrRABL	rrr	lambda	gamma	cPrimary	cReablation	cSuccess	uSuccessP	uSuccessR	uReabmission		QALYs	Cost	QALYs	Cost	QALYs	Cost									EVPI		cRatio							2.44775	2.44775
		0.005	0.01	0.0133224	#REF!	#REF!	8124	8176	9.8	0.804	0.764	0.784		2.87164	10483.2	2.81719	4826.36	0.054449	5656.83		118.642				0.504
Trial																																			Pi Radians	Radian	Qaly	cost
1		0.00354346	0.00184325	0.00598581	0.000531943	2.80953	8195.55	8139.84	9.8	0.808771	0.754893	0.784266		2.90256	9499.16	2.8158	2923.58	0.0867557	6575.58		2099.99				1					0	0.007						0.221476
2		0.00871011	0.0131076	0.0106043	0.000626981	2.70659	7965.25	8331.02	9.8	0.817723	0.782117	0.785271		2.91163	9929.46	2.93461	3122.85	-0.0229741	6806.61		-9104.02				0					2000	0.01						0.221476
3		2.56082e-05	0.00345519	0.00538113	0.00108559	2.61173	7768.59	8264.16	9.8	0.843347	0.748745	0.769571		3.03496	8986.57	2.81733	3597.14	0.217637	5389.43		16374.3				1					4000	0.011						0.221476
4		0.000990298	0.00459239	0.0286647	0.00109984	2.74196	8012.49	8030.97	9.8	0.814483	0.724795	0.791746		2.90176	12558	2.75001	11923.2	0.15175	634.786		14540.2				1					6000	0.013						0.221476
5		0.0191404	0.0056066	0.00834833	0.000522539	2.68706	8160.26	8398.84	9.8	0.807078	0.750323	0.79145		2.84826	9796.85	2.89489	2910.2	-0.0466335	6886.65		-11550				0					8000	0.016						0.221476
6		0.0108236	0.0215558	0.00684656	0.000621568	2.65391	8218.22	7899.23	9.8	0.773389	0.790515	0.80939		2.75632	9623.4	2.74342	12832.4	0.0129002	-3208.98		4499				1					10000	0.02						0.221476
7		0.00695725	0.00978043	0.00978458	0.000546053	2.67606	8001.1	8176.11	9.8	0.816833	0.770526	0.801691		2.91572	9850.62	2.81293	2612.64	0.102794	7237.98		3041.46				1					12000	0.025						0.221476
8		0.000279859	0.0111189	0.000498699	0.000954006	2.66925	8030.92	8479.17	9.8	0.78754	0.778438	0.822683		2.84346	8524.79	2.87869	6126.31	-0.0352336	2398.48		-5921.84				0					14000	0.029						0.221476
9		0.00598261	0.0058557	0.00587489	0.000546891	2.92701	8177.99	8184.63	9.8	0.791746	0.784569	0.793706		2.83599	9463.09	2.76045	5127.57	0.0755416	4335.52		3218.64				1					16000	0.033						0.221476
10		0.00104704	0.0060857	0.00363455	0.000584534	2.56909	8064.87	8267.7	9.8	0.813617	0.719704	0.74951		2.92908	9024.66	2.82026	6262.41	0.108824	2762.24		8120.11				1					18000	0.041						0.221476
11		1.58788e-06	0.01742	0.0391473	0.000734392	2.71572	7896.9	8302.73	9.8	0.804116	0.7674	0.773804		2.84981	13844.5	2.89039	4581.43	-0.0405827	9263.11		-13321.4				0					20000	0.052						0.221476
12		0.0181992	0.0137311	0.0304146	0.000692949	2.98024	8207.47	8274.66	9.8	0.782536	0.775288	0.794989		2.74115	12873.1	2.81664	3052.47	-0.0754845	9820.64		-17369.1				0					22000	0.061						0.221476
13		0.00178649	0.000999316	0.0148809	0.00059708	2.87813	8484.27	8153.58	9.8	0.817121	0.729988	0.761752		2.92472	11070.6	2.82915	4203.71	0.0955727	6866.93		2690.33				1					24000	0.066						0.221476
14		7.38018e-05	0.00472278	0.00281762	0.000760994	2.72892	8250.52	8155.74	9.8	0.771185	0.744137	0.814217		2.78376	9085.32	2.83885	3422.25	-0.0550888	5663.07		-11172				0					26000	0.075						0.221476
15		1.07538e-05	0.00179918	0.00559251	0.000540727	2.85345	8088.54	8318.15	9.8	0.786705	0.766551	0.80403		2.83602	9340.52	2.82623	3356.27	0.00979068	5984.25		-5005.18				0					28000	0.091						0.221476
16		0.0188415	0.00325693	0.00660863	0.000601393	2.87319	8100.77	8233.71	9.8	0.791848	0.774069	0.755104		2.79815	9469.06	2.76184	3753.05	0.0363107	5716.01		-2084.94				0					30000	0.111	1					0.221476
17		0.00133187	0.00611839	0.00299223	0.000900138	2.70798	8270.79	8295.1	9.8	0.775816	0.775713	0.804996		2.79635	9134.92	2.89628	4131.68	-0.0999282	5003.24		-14996.1				0					32000	0.13						0.221476
18		0.0201644	0.0013734	0.0169314	0.00139676	2.68135	7983.38	8212.16	9.8	0.805504	0.784625	0.758998		2.82913	10823.3	2.73479	6754.64	0.0943311	4068.65		5364.46				1					34000	0.148						0.221476
19		0.0010787	0.0302501	0.0108387	0.000633776	2.78387	8009.13	8230.89	9.8	0.79368	0.746877	0.773741		2.84679	10016.3	2.82781	7374.09	0.0189842	2642.24		-743.823				0					36000	0.165						0.221476
20		7.19986e-05	0.00147603	0.0276366	0.000783148	2.62178	7981.44	8225.92	9.8	0.791759	0.751414	0.767982		2.82755	12376.9	2.66265	2883.33	0.164903	9493.61		6996.7				1					38000	0.176						0.221476
21		0.000430838	0.00954997	0.00380619	0.000608707	2.78367	8070.69	8356.07	9.8	0.800131	0.769045	0.784891		2.88344	9060.25	2.81007	4395.98	0.0733669	4664.27		2672.41				1					40000	0.19						0.221476
22		0.00011709	0.0107273	0.0406018	0.000703326	2.68071	8190.38	8526.36	9.8	0.817871	0.755708	0.757553		2.8944	14434.1	2.81159	6143.85	0.0828084	8290.2		-9.362				0					42000	0.207						0.221476
23		0.00641362	0.00338008	0.0127001	0.000674643	2.6911	8005.62	8177.33	9.8	0.846032	0.749632	0.78246		3.01478	10268.8	2.68006	3522.52	0.334718	6746.27		26725.5				1					44000	0.219						0.221476
24		0.00270131	0.00980029	0.0161842	0.00110095	2.59579	7803.95	8154.24	9.8	0.78643	0.759897	0.776198		2.81351	10584.1	2.75488	4090.95	0.0586312	6493.19		-630.067				0					46000	0.23						0.221476
25		0.000240536	0.00304753	0.0307247	0.000766609	2.75616	8112.18	7935.39	9.8	0.802411	0.753813	0.806367		2.86317	12882.2	2.85346	3908.02	0.00970498	8974.16		-8003.66				0					48000	0.242						0.221476
26		0.00891373	0.00387584	0.0123877	0.000940627	2.42404	8399.95	8294.85	9.8	0.802976	0.749123	0.740071		2.85698	10635.3	2.84367	4876.48	0.0133141	5758.84		-4427.43				0					50000	0.25						0.221476
27		0.000683581	0.00800417	0.0279724	0.000898076	2.70483	8111.72	7870.87	9.8	0.816505	0.777885	0.802407		2.91104	12500.2	2.72904	3492.08	0.181998	9008.07		9191.71				1					52000	0.262						0.221476
28		1.92293e-06	0.000132392	0.00424818	0.0012297	2.455	8132.4	7931.94	9.8	0.796863	0.706469	0.803808		2.87322	9176.7	2.80312	6131.94	0.0701006	3044.75		3965.31				1					54000	0.272						0.221476
29		0.000413873	0.0121682	0.00503414	0.000969993	2.73087	8170.04	8177.7	9.8	0.820243	0.76844	0.782804		2.95259	9325.54	2.86445	2254.41	0.0881355	7071.13		1742.42				1					56000	0.285						0.221476
30		0.00118585	0.0168986	0.0181322	0.00056709	2.63191	8035.09	8441.32	9.8	0.778202	0.774877	0.783561		2.7861	11138.9	2.87104	4146.92	-0.0849456	6992.01		-15486.6				0					58000	0.302						0.221476
31		0.00713847	0.00584062	0.0122782	0.000710727	2.8586	8036.7	8224.92	9.8	0.820268	0.737177	0.788262		2.92373	10251.8	2.8846	4343.71	0.0391314	5908.13		-1994.99				0					60000	0.312						0.221476
32		0.000424359	0.0583756	0.00655684	0.000748917	2.80766	7879.72	8540.4	9.8	0.801992	0.767222	0.788989		2.88244	9278.64	2.86336	2183.56	0.0190768	7095.08		-5187.4				0					62000	0.317						0.221476
33		0.00722192	0.00098601	0.00520908	0.000853786	3.03873	7941.59	8139.93	9.8	0.82138	0.793944	0.775784		2.93694	9117.38	2.64636	4146.44	0.290581	4970.95		24087.1				1					64000	0.323						0.221476
34		0.0012625	0.00774047	0.0121564	0.000832678	2.62758	8133.37	7925.14	9.8	0.797873	0.786554	0.777197		2.8628	10320.1	2.8576	6332.93	0.00520443	3987.2		-3466.76				0					66000	0.34						0.221476
35		0.000523145	0.0089126	0.0103702	0.000753796	2.68999	7982.34	8120.95	9.8	0.801967	0.755201	0.7908		2.88155	9911.44	2.76339	2287.51	0.118155	7623.92		4191.53				1					68000	0.352						0.221476
36		0.00390247	0.00283337	0.00682993	0.000805151	2.76323	8374.17	8236.45	9.8	0.782245	0.760807	0.808221		2.80809	9802.22	2.86635	3808.24	-0.0582641	5993.97		-11820.4				0					70000	0.357						0.221476
37		0.0103961	0.00719246	0.0140258	0.000549213	2.85175	8462.24	7994.45	9.8	0.819319	0.748992	0.799565		2.909	10892	2.86518	4455.98	0.0438195	6436.05		-2054.1				0					72000	0.362						0.221476
38		0.00303593	0.0102542	0.022287	0.00060626	3.09961	8078.51	8255.67	9.8	0.819948	0.776946	0.749704		2.91816	11718.2	2.86266	3706.67	0.0555015	8011.5		-2461.35				0					74000	0.37						0.221476
39		0.00332827	0.000173404	0.0115339	0.00082148	2.73399	8263.18	8051.1	9.8	0.795293	0.787361	0.791237		2.85034	10365.2	2.81528	3131.71	0.035069	7233.45		-3726.55				0					76000	0.376						0.221476
40		0.00576063	0.00374241	0.0286681	0.000645456	2.61212	8327.62	8169.25	9.8	0.819664	0.754998	0.784013		2.90551	12845.9	2.8206	6454.98	0.0849129	6390.88		2100.42				1					78000	0.383						0.221476
41		0.00904019	0.00341533	0.000897458	0.000650199	2.94844	8344.35	8298.86	9.8	0.782331	0.759316	0.758475		2.79967	8890.93	2.84954	3671.36	-0.0498671	5219.57		-10206.3				0					80000	0.391						0.221476
42		0.0154792	0.00806681	0.00758108	0.000523426	2.83927	7997.19	8147.51	9.8	0.80035	0.778477	0.788862		2.83638	9516.44	2.75345	2174.95	0.0829389	7341.5		952.396				1					82000	0.394
43		0.00690192	0.00722745	0.00354315	0.00105096	2.6422	8172.25	8175.97	9.8	0.818145	0.736497	0.80299		2.92857	9107.7	2.73908	5114.69	0.189493	3993.02		14956.3				1					84000	0.4
44		0.00296398	0.00076498	0.0187547	0.00100961	2.57968	8206.35	8113.68	9.8	0.810279	0.756822	0.793916		2.89507	11327.4	2.70913	4199.27	0.185933	7128.11		11465.2				1					86000	0.406
45		0.000542853	0.00107097	0.00876133	0.000680893	2.60672	7936.82	8217.68	9.8	0.824592	0.779389	0.76588		2.96303	9657.84	2.80875	2793.65	0.154283	6864.19		8564.12				1					88000	0.416
46		0.00605581	0.0162887	0.0232928	0.000813797	2.83344	8072.33	8087.71	9.8	0.816136	0.765538	0.779652		2.89529	11786.6	2.85008	5561.97	0.0452119	6224.64		-1703.45				0					90000	0.423
47		0.0196282	0.0280871	0.00568514	0.000789872	2.72665	8067.71	8221.87	9.8	0.790602	0.779323	0.763599		2.79112	9305.74	2.78943	4376.85	0.00169426	4928.89		-4759.47				0					92000	0.428
48		0.00132258	0.000558584	0.000511231	0.000929008	2.5558	7759.48	7933.64	9.8	0.807137	0.75749	0.773954		2.90993	8251.84	2.83427	3932.91	0.0756604	4318.93		3247.11				1					94000	0.433
49		0.000281065	0.00395922	0.0105666	0.000600354	2.72679	8068.34	8289.2	9.8	0.750965	0.747871	0.786563		2.70423	10048.5	2.7763	4702.65	-0.0720744	5345.83		-12553.3				0					96000	0.437
50		0.0085409	0.0101293	0.00686284	0.000776887	2.67141	7756.59	8323.49	9.8	0.789768	0.761271	0.817344		2.82079	9182	2.84088	3133.39	-0.0200918	6048.61		-8057.78				0					98000	0.441
51		0.0176352	0.0222442	0.000396815	0.00096125	2.54004	8382.33	8396.37	9.8	0.792234	0.787337	0.807749		2.8105	8851.65	2.70826	5561.88	0.102243	3289.77		6934.48				1					100000	0.449
52		4.66901e-07	0.00475845	0.00256069	0.00107476	2.79679	8451.38	8343.07	9.8	0.804084	0.750409	0.787074		2.9004	9250.48	2.77677	2615.37	0.123634	6635.11		5728.25				1
53		0.0440675	0.0112271	0.028576	0.000694473	2.7673	8079.22	8105.09	9.8	0.832054	0.773344	0.804343		2.83347	12382.2	2.73011	2800.61	0.103357	9581.61		754.043				1
54		0.00414512	0.0113484	0.0312661	0.00106516	2.69832	8272.36	8165.41	9.8	0.850418	0.766775	0.812357		3.01088	13139.5	2.85092	10205.7	0.159965	2933.8		13062.7				1
55		0.000284303	0.00692927	0.0161598	0.000811314	2.58504	7944.06	8016.77	9.8	0.842499	0.762189	0.768641		3.01481	10715	2.91773	3318.3	0.0970846	7396.69		2311.77				1
56		0.00703719	0.0242728	0.0068482	0.000650315	2.53719	8168.2	8164.76	9.8	0.810305	0.780225	0.801089		2.89519	9595.2	2.75962	3644.16	0.135571	5951.04		7606.03				1
57		0.00532862	0.00353927	0.000241536	0.000804958	2.70699	8435.57	8165.55	9.8	0.832543	0.760746	0.811982		2.98836	8887.21	2.7741	7142.73	0.21426	1744.48		19681.5				1
58		0.00195055	0.0122824	0.00447452	0.000686711	2.61795	8347.81	7899.77	9.8	0.797957	0.753491	0.755052		2.86989	9414.71	2.815	4127.15	0.0548863	5287.56		201.067				1
59		0.000905277	0.00108967	0.0409083	0.000528832	2.93035	8109.21	8157.35	9.8	0.77107	0.78499	0.789427		2.7454	14295	2.85055	3832.72	-0.10515	10462.3		-20977.3				0
60		0.00354113	0.00514614	0.0146996	0.000900464	2.79248	8151.15	8274.71	9.8	0.791899	0.737756	0.740792		2.83072	10711.1	2.7996	8477.02	0.0311256	2234.03		878.533				1
61		8.77316e-08	0.00582037	0.0225622	0.000813159	2.79105	7715.48	8137.17	9.8	0.793055	0.762727	0.751956		2.83562	11403.1	2.79082	5474.48	0.0447967	5928.65		-1448.98				0
62		0.000905422	0.00294816	0.0152161	0.000530995	2.82849	8115.25	7974.68	9.8	0.810112	0.729649	0.801601		2.90424	10719.3	2.84332	7068.2	0.060911	3651.15		2439.95				1
63		0.00563831	0.00279559	0.00606068	0.00089072	2.80608	7989.76	8092.82	9.8	0.819162	0.765459	0.774316		2.93249	9299.4	2.77982	2871.21	0.152675	6428.19		8839.33				1
64		0.0517993	0.0197959	0.00561073	0.000787016	2.56576	8216.5	8048.68	9.8	0.786563	0.74164	0.791339		2.68711	9391.64	2.74608	3013.37	-0.0589615	6378.27		-12274.4				0
65		0.00484008	0.00174038	0.0134492	0.000642982	2.70316	8311.27	8106.51	9.8	0.812508	0.756762	0.782973		2.90273	10660.3	2.79812	2724.36	0.104612	7935.98		2525.23				1
66		0.00012168	0.00117203	0.0126349	0.000722871	2.7772	8123.11	8318.56	9.8	0.792263	0.800305	0.77697		2.8471	10403.2	2.7978	3386.53	0.0493026	7016.63		-2086.37				0
67		0.00129881	0.00495456	0.0033377	0.00132862	2.48348	8254.73	8132.82	9.8	0.811927	0.714935	0.80129		2.92345	9164.48	2.85697	2605.31	0.0664841	6559.17		89.2391				1
68		0.00158403	0.00072116	0.000297026	0.00106414	2.82675	8278.45	8347.72	9.8	0.820107	0.748699	0.799415		2.95545	8740.39	2.86646	2551.94	0.0889889	6188.45		2710.44				1
69		0.00336041	0.00222817	0.0332392	0.000868729	2.77785	8304.88	8087.73	9.8	0.803908	0.763608	0.804229		2.85693	13475	2.77731	3029.29	0.0796142	10445.7		-2484.32				0
70		0.00362839	0.0146084	0.00357982	0.000749221	2.82547	7847.34	8173.68	9.8	0.79583	0.764105	0.796471		2.85926	8795.16	2.87563	4826.75	-0.0163702	3968.41		-5605.44				0
71		2.05828e-05	0.00993917	0.0173559	0.00072191	2.78171	8186.83	7886.84	9.8	0.793462	0.775782	0.790302		2.84497	11108	2.86831	2368.38	-0.0233366	8739.58		-11073.2				0
72		0.00243395	0.00171137	0.0240429	0.000954878	2.6502	8280.58	8456.75	9.8	0.758057	0.779092	0.757538		2.70919	12206.6	2.75384	5963.42	-0.0446492	6243.17		-10708.1				0
73		0.0077646	0.00332227	0.00351001	0.000775424	2.63934	8219.58	8516.33	9.8	0.781065	0.764771	0.809117		2.79637	9160.23	2.79186	4111.97	0.00451565	5048.26		-4596.7				0
74		0.0120843	0.00459292	0.0372861	0.00106921	2.80937	8038.12	8282.97	9.8	0.824952	0.755048	0.788063		2.8943	13752.9	2.87004	2257.12	0.024259	11495.8		-9069.92				0
75		0.00314708	0.0157506	0.00518918	0.000754432	2.65956	8096.76	8254.36	9.8	0.792013	0.739445	0.77586		2.84467	9282.07	2.80354	3826.99	0.041124	5455.08		-1342.69				0
76		0.00138662	0.0010064	0.0194031	0.000848081	2.64411	8185.07	8494.63	9.8	0.860555	0.75042	0.769285		3.07038	11442.8	2.75004	8178.88	0.320333	3263.97		28769.3				1
77		0.00189607	0.0176937	0.004804	0.000820081	2.70682	7947.07	8403.9	9.8	0.827054	0.771611	0.803727		2.97251	9084.21	2.83428	2718.29	0.138228	6365.92		7456.86				1
78		3.20801e-05	0.00174633	0.00406459	0.000641137	2.87633	8180.34	8318.23	9.8	0.781277	0.805247	0.788139		2.81824	9205.48	2.83954	3650.56	-0.0212998	5554.92		-7684.9				0
79		9.00585e-06	0.0345391	0.0207683	0.00060502	2.87769	8154.31	7947.45	9.8	0.831314	0.758868	0.773666		2.96312	11550.6	2.83937	2650.93	0.123749	8899.67		3475.19				1
80		0.00148935	0.0198509	0.00457787	0.000724844	2.69472	8149.6	8125.24	9.8	0.794061	0.762145	0.795656		2.85757	9238.02	2.81381	3092.76	0.0437593	6145.26		-1769.33				0
81		0.0304119	0.00564727	0.00819107	0.000788275	2.60578	8058	8120.22	9.8	0.775863	0.773741	0.780325		2.70934	9641.85	2.80772	4722.85	-0.0983856	4919		-14757.6				0
82		0.00212032	0.00155427	0.00151277	0.00127085	2.524	8367.93	8175.72	9.8	0.833741	0.742958	0.808693		3.00062	9009.54	2.72446	3643.11	0.276157	5366.42		22249.3				1
83		4.00403e-05	0.00312817	0.00727947	0.000866406	2.73131	8039.22	8361.33	9.8	0.806308	0.75696	0.784409		2.90243	9545.81	2.88807	5498.53	0.0143582	4047.28		-2611.46				0
84		0.00248449	0.0170299	0.00597427	0.000613363	2.79947	7782.71	8316.14	9.8	0.792665	0.765273	0.781103		2.8479	9076.42	2.68159	2512.35	0.166306	6564.07		10066.5				1
85		0.00233754	0.00358579	0.0152703	0.000875514	2.83089	8324.5	8174.73	9.8	0.7953	0.749248	0.754682		2.84632	10960	2.79207	3576.89	0.0542447	7383.14		-1958.67				0
86		0.00037616	0.0011018	0.0140294	0.00087805	2.67805	8083.06	8144.72	9.8	0.830102	0.738924	0.79427		2.97673	10560.6	2.81766	2224.97	0.159073	8335.66		7571.65				1
87		0.000145534	0.0140736	0.0218388	0.00138272	2.37077	8021.03	8303.28	9.8	0.789433	0.75676	0.817821		2.82621	11626.9	2.76172	3503.87	0.0644942	8123.02		-1673.6				0
88		0.00248398	0.0106674	0.0299835	0.000865864	2.6844	8282.2	8111.01	9.8	0.817805	0.773492	0.762086		2.90264	12973.4	2.832	4115.05	0.0706428	8858.4		-1794.13				0
89		0.00913242	0.00842173	0.0128089	0.000750813	2.65289	8234.42	8209.29	9.8	0.800892	0.789031	0.788798		2.85029	10516.7	2.93441	2912.63	-0.0841187	7604.09		-16016				0
90		0.00143853	0.00710592	0.0165966	0.000839766	2.85065	8161.15	8002.39	9.8	0.773146	0.743737	0.751508		2.76964	10975.7	2.85179	7297.58	-0.0821531	3678.1		-11893.4				0
91		0.00161021	0.0281603	0.00355881	0.000716511	2.55333	8313.7	8500.37	9.8	0.82629	0.727032	0.800351		2.97183	9268.18	2.8494	4729.16	0.122436	4539.02		7704.61				1
92		0.00313572	0.00356863	0.00794891	0.00125383	2.65822	8190.69	8110.83	9.8	0.80376	0.79226	0.785557		2.88387	9778.94	2.80487	3957.03	0.0790029	5821.91		2078.38				1
93		0.0055563	0.0283625	0.0239577	0.000943438	2.70869	7879.61	8178.67	9.8	0.795032	0.769414	0.774293		2.82002	11740.7	2.79013	2871.82	0.0298908	8868.9		-5879.82				0
94		0.000828244	0.0141934	0.00662565	0.000779554	2.73432	7906.83	8075.17	9.8	0.795433	0.760684	0.794744		2.86202	9294.92	2.89365	2943.73	-0.0316274	6351.19		-9513.93				0
95		0.00802995	0.010242	0.00152474	0.00084994	2.6916	8169.6	8050.77	9.8	0.812026	0.755378	0.799325		2.90627	8808.66	2.84961	5580.84	0.0566604	3227.82		2438.22				1
96		0.000497326	0.00443932	0.00480559	0.00116551	2.58892	8274.07	8325.66	9.8	0.792254	0.792128	0.766733		2.8543	9409.51	2.86429	6985.02	-0.00999044	2424.49		-3423.54				0
97		0.000808228	0.00867731	0.0226208	0.000949898	2.60277	7948.85	8197.15	9.8	0.840969	0.751453	0.771227		2.99804	11636.3	2.77659	4914.25	0.221451	6722.02		15423.1				1
98		0.00814779	0.0201835	0.000962234	0.000664745	2.66968	8101.27	8030.88	9.8	0.751271	0.7512	0.787949		2.69273	8657.67	2.71402	3021.67	-0.0212943	5636		-7765.43				0
99		0.00591815	0.00410642	0.0200562	0.000985567	2.7128	8303.21	8306.89	9.8	0.807641	0.763573	0.801241		2.8757	11624	2.72376	2879.95	0.151938	8744.07		6449.73				1
100		0.000149735	0.0194119	0.00680981	0.000960168	2.79931	8270.82	8115.65	9.8	0.812956	0.770926	0.790716		2.92479	9689.4	2.6986	4265.43	0.226195	5423.98		17195.5				1
101		0.00931695	0.00555846	0.0110332	0.000524647	2.87886	8027.45	8159.6	9.8	0.84222	0.757005	0.753767		2.99377	10060.2	2.79078	2942.95	0.202995	7117.24		13182.3				1
102		0.00229973	0.00296472	0.0020642	0.000736671	2.74691	8104.4	8029.06	9.8	0.786084	0.776834	0.758844		2.83062	8823.74	2.86068	3329.75	-0.0300569	5493.99		-8499.68				0
103		0.000227602	0.00559771	0.00542772	0.000937816	2.74407	8300.06	8400.4	9.8	0.851084	0.748924	0.822694		3.06238	9532.83	2.90774	4128.84	0.15464	5403.99		10060				1
104		7.32448e-05	0.0147167	0.00339536	0.000529906	3.04263	7978.16	8232.53	9.8	0.805694	0.750087	0.785479		2.90439	8903.38	2.76129	4619.79	0.143094	4283.58		10025.8				1
105		0.00801794	0.00781898	0.0277335	0.00100409	2.55641	8152.38	8154.41	9.8	0.805269	0.74388	0.803206		2.85158	12521.4	2.88313	3066.52	-0.0315436	9454.88		-12609.2				0
106		0.00135941	0.0401001	0.00952373	0.00140417	2.6515	8353.65	8045.66	9.8	0.766018	0.757789	0.796255		2.75102	10160.3	2.85515	3528.07	-0.10413	6632.22		-17045.2				0
107		0.00568882	0.0185507	0.0115249	0.000934338	2.83854	8237.72	7927.36	9.8	0.825596	0.807618	0.813283		2.94701	10302.2	2.90985	2570.08	0.0371634	7732.15		-4015.81				0
108		0.0118918	0.00191229	0.00445047	0.000739342	2.621	8215.51	7903.25	9.8	0.840587	0.759116	0.784544		2.99104	9267.52	2.70841	3106.64	0.282631	6160.88		22102.2				1
109		0.000751994	0.00668766	0.0102781	0.000574242	2.77229	8361.95	8286.85	9.8	0.830927	0.735704	0.795096		2.98252	10290.9	2.81359	2489.67	0.168931	7801.24		9091.9				1
110		0.00191677	0.00834631	0.00716253	0.00077928	2.78022	8340.86	8100.32	9.8	0.826581	0.757393	0.806268		2.96827	9816.12	2.8572	3582.78	0.111074	6233.33		4874.09				1
111		0.000858036	0.00539579	0.00748239	0.00104608	2.7688	8167.53	8138.49	9.8	0.772191	0.777449	0.796374		2.78026	9690.53	2.82429	3963.03	-0.0440256	5727.5		-10130.1				0
112		0.00356496	0.0100861	0.0118294	0.000756504	2.51892	8174.5	7994.51	9.8	0.797996	0.751489	0.811735		2.85783	10292.5	2.79616	6955.98	0.0616693	3336.55		2830.38				1
113		0.0270983	0.00539933	0.0366925	0.00084267	2.58813	8162.12	8303.12	9.8	0.797024	0.753881	0.791673		2.75973	13654.2	2.95388	2932.46	-0.194146	10721.8		-30136.3				0
114		0.000550479	0.000126667	0.00463557	0.000670957	2.80996	8120.91	8331.53	9.8	0.786933	0.770422	0.773491		2.8359	9231.26	2.82257	5439.72	0.0133319	3791.54		-2458.35				0
115		0.00321368	0.0111937	0.00580549	0.00073813	2.89932	8348.46	7910.31	9.8	0.815073	0.760513	0.793216		2.92534	9610.37	2.80876	2218.6	0.116585	7391.77		4266.69				1
116		0.000168556	0.00431842	0.0177138	0.000649468	2.65354	8354.93	8312.97	9.8	0.835351	0.733479	0.80929		2.99093	11389.6	2.86164	5944.32	0.129285	5445.23		7483.28				1
117		0.00231625	0.0174205	0.0233717	0.00151439	2.63349	8168.87	8115.83	9.8	0.795182	0.769996	0.801794		2.83596	11925.9	2.81442	3071.8	0.0215357	8854.11		-6700.54				0
118		0.00437029	0.00317112	0.00225173	0.000560611	2.84292	7916.79	7968.48	9.8	0.795803	0.766072	0.787962		2.85899	8662.71	2.81025	5295.32	0.0487376	3367.39		1506.37				1
119		0.00122147	0.00157743	0.00275024	0.000716261	2.58462	8102.2	8185.96	9.8	0.795015	0.7678	0.768935		2.86455	8925.91	2.77627	5076.32	0.0882778	3849.59		4978.2				1
120		1.37316e-05	0.0155852	0.00493801	0.00119164	2.67194	8073.61	8264.26	9.8	0.811872	0.778439	0.769024		2.92396	9226.17	2.97023	4202.89	-0.0462702	5023.28		-9650.3				0
121		0.0119467	0.0051041	0.0244986	0.00039393	2.97353	8313.49	8034.31	9.8	0.827098	0.780234	0.759938		2.91563	12196.9	2.75755	5002.76	0.158086	7194.11		8614.48				1
122		0.00440258	0.000429335	0.0017406	0.000871742	2.64112	8163.57	8189.33	9.8	0.78193	0.762291	0.788013		2.81061	8838.63	2.81596	6171.02	-0.00535125	2667.61		-3202.74				0
123		0.00147314	0.0189383	0.0408274	0.000783897	2.66692	8144.88	8111.51	9.8	0.830124	0.751743	0.764641		2.92759	14293.9	2.67505	5712.75	0.252536	8581.13		16672.5				1
124		0.00833928	0.0075853	0.00637383	0.000848413	2.67133	8140.68	8248.31	9.8	0.826243	0.75468	0.768639		2.94825	9488.24	2.77091	2853.96	0.177346	6634.28		11100.3				1
125		0.00736806	0.0100386	0.0172764	0.0012186	2.68488	8214.61	7677.29	9.8	0.811844	0.767749	0.780708		2.8866	11073.1	2.68316	4348.5	0.203447	6724.56		13620.1				1
126		0.00198114	0.00508821	0.00488914	0.000747031	2.73104	8132.07	8186.15	9.8	0.808466	0.724462	0.786191		2.9071	9273.16	2.72892	7767.74	0.178182	1505.42		16312.8				1
127		0.0341854	0.00125831	0.0188507	0.000980682	2.62602	8039.21	8119.5	9.8	0.802827	0.738278	0.779377		2.77822	11094.4	2.7806	5956.05	-0.00237768	5138.34		-5376.1				0
128		2.78362e-05	0.0113337	0.0125622	0.000691523	2.77303	7870.29	8207.91	9.8	0.774608	0.757849	0.786346		2.78439	10138.6	2.8059	2169.88	-0.0215081	7968.76		-10119.6				0
129		0.00509591	0.00144978	0.00162614	0.000702225	2.37912	8031.67	8289.83	9.8	0.816937	0.774158	0.815798		2.93235	8690.72	2.83083	4292.63	0.101514	4398.09		5753.26				1
130		0.000220643	0.00561906	0.0087843	0.000868205	2.65999	7836.13	8261.35	9.8	0.798971	0.734648	0.76282		2.8733	9554.66	2.70482	4310.07	0.168476	5244.59		11603				1
131		0.00320116	0.00775112	0.015721	0.000643096	2.65379	8041.55	8310.67	9.8	0.797728	0.732182	0.770972		2.85157	10756.9	2.73124	4707.47	0.120332	6049.4		5983.77				1
132		0.0158766	0.0120189	0.00721527	0.000756744	2.72975	8185.4	8462.55	9.8	0.810251	0.762739	0.785226		2.86938	9661.47	2.81902	2822.45	0.0503621	6839.01		-1802.8				0
133		0.000278964	0.00378735	0.00349783	0.000681991	2.84635	8267.71	8181.61	9.8	0.819166	0.766863	0.811388		2.9521	9208.43	2.83253	3825.18	0.11957	5383.24		6573.78				1
134		0.00431759	0.0121846	0.0222721	0.000705657	2.76989	8183.33	8287.99	9.8	0.762391	0.795664	0.770768		2.71903	11850.6	2.81538	5910.63	-0.0963487	5939.99		-15574.9				0
135		0.0025577	0.0106164	0.000802224	0.000650219	2.78891	8194.61	8308.04	9.8	0.792354	0.754962	0.799351		2.85362	8731.99	2.80483	5336.93	0.0487816	3395.06		1483.1				1
136		0.000743725	0.00141304	0.000356036	0.000904006	2.51391	8112.56	8416.12	9.8	0.820439	0.754604	0.767501		2.959	8584.12	2.86818	2202.7	0.090817	6381.42		2700.28				1
137		0.0024507	0.0111257	0.00955963	0.000795053	2.71714	8290.67	8195.41	9.8	0.807336	0.765575	0.749724		2.89417	10113.2	2.81802	3194.91	0.0761466	6918.33		696.328				1
138		0.000384499	0.0167359	0.00448172	0.00082477	2.70842	8305.6	8007.67	9.8	0.776803	0.753175	0.800378		2.80024	9385.39	2.82277	8804.3	-0.0225365	581.091		-2834.74				0
139		0.00204956	0.013965	0.00415711	0.000937029	2.55253	7883.86	8140.46	9.8	0.780683	0.760355	0.76715		2.8093	8914.42	2.79787	3383.27	0.0114329	5531.15		-4387.86				0
140		0.00259324	0.0457744	0.00946462	0.000952314	2.5194	8439.61	8338.72	9.8	0.795135	0.749504	0.797173		2.84854	10259	2.79158	4749.62	0.0569601	5509.35		186.655				1
141		0.0115267	0.00103499	0.00893374	0.000628723	2.81436	8235.28	8116.23	9.8	0.796354	0.749	0.780121		2.83268	9952.58	2.82845	5746.06	0.00423008	4206.53		-3783.52				0
142		0.00074729	0.008904	0.0164488	0.000669335	2.79639	8431.58	8251.65	9.8	0.775302	0.744875	0.796242		2.78136	11281.6	2.90506	4713.44	-0.123706	6568.19		-18938.7				0
143		0.00162376	0.0076304	0.0130796	0.0012618	2.59592	8031.08	8282.69	9.8	0.814401	0.742538	0.78095		2.91793	10375	2.80977	5326.89	0.108162	5048.09		5768.1				1
144		6.88746e-05	0.00841355	0.0152698	0.000730488	2.72933	8119.38	8116.75	9.8	0.785344	0.788286	0.783187		2.81916	10759.2	2.71831	4553.28	0.100853	6205.89		3879.37				1
145		0.0102502	0.0243145	0.00694338	0.000573667	2.71101	8129.49	8075.29	9.8	0.806518	0.753704	0.78161		2.87194	9548.88	2.80795	5538.24	0.0639868	4010.64		2388.04				1
146		0.00171643	0.00864135	0.00412043	0.000982111	2.82189	8408.74	8312.56	9.8	0.821328	0.757603	0.799693		2.95427	9440.23	2.6621	5954.1	0.292171	3486.13		25731				1
147		0.00949544	0.00135795	0.0147953	0.000790388	2.60179	7993.23	8267.68	9.8	0.803315	0.760194	0.809364		2.85733	10555.5	2.69959	4454.74	0.157738	6100.79		9673.04				1
148		0.00857631	0.00810618	0.0189188	0.000730966	2.57189	8230.19	8078.92	9.8	0.777266	0.719242	0.802174		2.76396	11354.1	2.8024	3355.46	-0.0384426	7998.65		-11842.9				0
149		0.00402486	0.00526737	0.0223824	0.00089333	2.90715	8358.08	8306.47	9.8	0.803938	0.781637	0.780448		2.86421	12013.8	2.88169	6203.83	-0.017471	5809.95		-7557.05				0
150		0.00233129	0.00626883	0.00353057	0.00113086	2.50324	8124.9	8372.07	9.8	0.774122	0.7662	0.804419		2.787	9076.41	2.89924	2590.94	-0.112234	6485.47		-17708.9				0
151		0.0104839	0.0154361	0.0157838	0.000703359	2.77156	8041.81	8048.1	9.8	0.788721	0.767692	0.747811		2.79733	10732.7	2.68469	3859.3	0.112637	6873.37		4390.33				1
152		0.00160155	0.0153574	0.045022	0.000744021	2.75499	8238.35	8384.42	9.8	0.800848	0.777486	0.805144		2.83286	14988.1	2.82568	5578.2	0.00718506	9409.92		-8691.41				0
153		0.00301247	0.000523586	0.0465427	0.000826514	2.6413	8670.05	8150.79	9.8	0.803467	0.753132	0.797646		2.84243	15649.8	2.6917	5406.88	0.150725	10242.9		4829.57				1
154		0.0125284	0.000943669	0.00847979	0.00102432	2.40635	7975.01	8088.89	9.8	0.812945	0.741748	0.798616		2.8883	9617.02	2.79772	2958.78	0.0905815	6658.24		2399.91				1
155		0.00373196	0.0140998	0.00213046	0.00118803	2.74185	8170.88	8278.5	9.8	0.813964	0.775554	0.793756		2.92478	8901.85	2.86054	5237.4	0.0642407	3664.45		2759.62				1
156		0.000117853	0.00267884	0.00318321	0.000699649	2.84002	7831.8	8162.15	9.8	0.780273	0.748658	0.776733		2.81509	8718.65	2.87884	6290.55	-0.0637583	2428.1		-8803.93				0
157		0.00858358	0.0139976	0.0317546	0.000818004	2.78005	7783.54	8076.97	9.8	0.833043	0.759023	0.769895		2.93281	12673.4	2.74607	3230.19	0.186734	9443.21		9230.16				1
158		0.00138375	0.005884	0.000496933	0.00113789	2.6196	8133.06	8198.97	9.8	0.79936	0.755533	0.776698		2.88217	8623.91	2.81697	6133.47	0.0651964	2490.45		4029.19				1
159		0.00526134	0.00376131	0.00929634	0.000821103	2.74801	8257.81	8470.57	9.8	0.82189	0.768133	0.764102		2.93847	10059.5	2.92363	3736.1	0.0148381	6323.37		-4839.56				0
160		0.000282271	0.0142944	0.0114338	0.000754771	2.85841	8030.42	7897.62	9.8	0.830345	0.744403	0.762217		2.97793	10098	2.69982	3850.31	0.278104	6247.66		21562.7				1
161		0.000162462	0.018017	0.00285611	0.00084939	2.63241	8007.08	8245.1	9.8	0.814433	0.749721	0.811371		2.9359	8851.45	2.79849	3512.33	0.137418	5339.12		8402.69				1
162		0.000329139	0.00317773	0.00874753	0.000935653	2.56157	8171.6	8456.08	9.8	0.814582	0.741781	0.794646		2.92903	9889.64	2.80859	4973.27	0.120432	4916.37		7126.84				1
163		0.00518315	0.00270165	0.01195	0.000767042	2.65236	8069.3	8062.87	9.8	0.781763	0.747885	0.797533		2.79723	10216.6	2.88042	4191.29	-0.0831896	6025.34		-14344.3				0
164		0.00169302	0.00418139	0.00256182	0.000740779	2.77256	8209.07	7826.5	9.8	0.778371	0.756739	0.779964		2.80462	9004	2.66507	7641.14	0.139551	1362.86		12592.2				1
165		0.000434451	0.0181399	0.00069734	0.000663504	2.85746	8223.23	8197.99	9.8	0.818774	0.74517	0.780915		2.95342	8744.71	2.85562	4018.6	0.097803	4726.11		5054.19				1
166		0.0025612	0.00676353	0.000667207	0.000645415	2.75299	8030.13	8297.45	9.8	0.807025	0.782402	0.763933		2.90567	8547.19	2.77241	3024.45	0.133254	5522.74		7802.65				1
167		0.00850818	0.00265394	0.0234888	0.000683271	2.84959	7972.97	8289.48	9.8	0.835768	0.79489	0.809139		2.96147	11788.4	2.96229	2326.68	-0.000821364	9461.76		-9543.9				0
168		7.13376e-05	0.00350248	0.0108066	0.000647369	2.71036	8029.5	8257.69	9.8	0.827052	0.731698	0.7824		2.97026	10040.7	2.91228	3573.32	0.0579763	6467.37		-669.744				0
169		0.000272124	0.0110274	0.0063663	0.000912146	2.85694	8443.96	7780.38	9.8	0.838983	0.751665	0.797034		3.01737	9780.72	2.84245	5549.22	0.174915	4231.49		13260				1
170		0.000451142	0.00531737	0.00396293	0.000608614	2.90372	8205.24	8147.02	9.8	0.793849	0.759999	0.793113		2.86132	9210.07	2.93531	4900.52	-0.0739951	4309.54		-11709.1				0
171		0.00129848	0.0134496	0.00513175	0.000920021	2.78559	7993.39	8011.78	9.8	0.782615	0.739948	0.783743		2.81724	9161.83	2.87111	3877.15	-0.0538686	5284.67		-10671.5				0
172		0.0036673	0.00528043	0.000180412	0.0010331	2.7015	8439.67	8020.96	9.8	0.814941	0.759449	0.784973		2.93113	8882.41	2.9252	10403.7	0.00592613	-1521.31		2113.92				1
173		0.0118002	0.00244466	0.000348284	0.000675221	3.01774	8372.54	8281.47	9.8	0.802956	0.749296	0.78508		2.86493	8836.82	2.91075	2779.7	-0.045816	6057.12		-10638.7				0
174		0.0297663	0.0019111	0.0066524	0.000695083	2.56967	7992.52	8348.4	9.8	0.821954	0.75084	0.785887		2.87039	9364.7	2.77505	3140.82	0.0953381	6223.88		3309.93				1
175		0.00108187	0.00644171	0.0155242	0.000749665	2.71386	7921.61	8239.57	9.8	0.805454	0.762071	0.785362		2.88596	10615.2	2.78918	6491.5	0.0967811	4123.7		5554.41				1
176		0.0146373	0.000352464	0.0152192	0.000572125	2.84307	8105.87	8394.85	9.8	0.793946	0.783189	0.781007		2.80894	10739.9	2.74726	5947.25	0.0616785	4792.7		1375.16				1
177		0.000842675	0.00402004	0.00342536	0.000563959	2.84612	8168.99	8302.19	9.8	0.782446	0.777377	0.81436		2.8209	9098.11	2.79646	2752.25	0.0244401	6345.86		-3901.85				0
178		1.21235e-05	0.00588994	0.0262607	0.000641987	2.86974	7982.63	8266.97	9.8	0.804477	0.75941	0.795666		2.87381	12177.6	2.76874	2934.26	0.105069	9243.39		1263.55				1
179		6.39848e-06	0.00673612	0.0165955	0.000859592	2.67367	8222.43	8329.69	9.8	0.817438	0.786595	0.801512		2.93037	11084.8	2.78862	3136.77	0.141747	7948		6226.68				1
180		0.00366909	0.010376	0.0300467	0.000858947	2.41735	8342.13	8177.92	9.8	0.814996	0.770003	0.776544		2.89112	13048	2.9164	2374.24	-0.0252841	10673.7		-13202.2				0
181		0.00428955	0.00620588	0.0108117	0.000718122	2.75541	7977.84	8059.42	9.8	0.819139	0.779423	0.797673		2.93068	9956.48	2.77995	4617.48	0.150728	5339		9733.77				1
182		0.00130321	0.0296608	0.0241012	0.000752647	3.02589	8290.25	8230.36	9.8	0.821258	0.771597	0.78064		2.9215	12192.4	2.79371	3640.44	0.12779	8551.99		4227.03				1
183		0.00922088	0.00164187	0.0164155	0.000550973	2.81598	8233.61	7876.2	9.8	0.840934	0.778513	0.750602		2.98243	10961.8	2.81423	5409.69	0.168201	5552.12		11268				1
184		0.00113847	0.00333588	0.0199192	0.000706693	2.8211	7950.07	8282.85	9.8	0.777576	0.77391	0.736623		2.78209	11243.5	2.83978	3800.58	-0.057687	7442.89		-13211.6				0
185		0.0121285	0.00808311	0.0139124	0.000674529	2.68535	7927.5	8231.26	9.8	0.800576	0.74986	0.765805		2.83792	10356.5	2.79506	4397.2	0.0428593	5959.28		-1673.34				0
186		0.014452	0.0178901	0.00200329	0.000863819	2.86495	8206.01	8255.41	9.8	0.845298	0.758313	0.793636		3.00273	8913.89	2.83357	4379.55	0.169154	4534.34		12381				1
187		1.83606e-05	0.0136488	0.0149187	0.00101063	2.68232	7922.38	8082.23	9.8	0.800403	0.78314	0.808463		2.87222	10502.2	2.82101	3234.61	0.0512194	7267.63		-2145.69				0
188		0.00187225	0.012881	0.0171598	0.00119161	2.46965	8397.83	8210.62	9.8	0.800115	0.770087	0.784994		2.86189	11310.1	2.80349	7418.91	0.0584009	3891.17		1948.92				1
189		0.00738698	0.0017469	0.042505	0.000711104	2.88812	8105.92	8260.26	9.8	0.804769	0.752348	0.781389		2.83545	14490.5	2.73155	5251.67	0.103903	9238.79		1151.5				1
190		0.000817218	0.000221622	0.0328778	0.000578016	2.64429	8160.06	8180.03	9.8	0.825377	0.759135	0.801016		2.93755	13254.1	2.74922	5092.48	0.188322	8161.62		10670.6				1
191		0.00119813	0.00164358	0.000463353	0.000695451	2.77609	8096.81	7931.61	9.8	0.786326	0.799292	0.772577		2.83656	8582.47	2.8603	3397.2	-0.0237388	5185.27		-7559.16				0
192		0.000736621	0.00362458	0.0138879	0.000840293	2.90785	8228.25	8270.67	9.8	0.826128	0.758338	0.789764		2.9615	10698.7	2.86855	7172.98	0.0929507	3525.71		5769.37				1
193		0.00837502	0.00220133	0.0255425	0.000751106	2.82346	8025.54	7912.8	9.8	0.813581	0.764681	0.761227		2.87977	12043.3	2.88181	2339.89	-0.00203665	9703.45		-9907.12				0
194		0.0042401	0.00365913	0.00374335	0.00100553	2.63319	8027.48	8027.72	9.8	0.828953	0.79793	0.774498		2.97413	8992.96	2.81527	2860.65	0.158857	6132.31		9753.37				1
195		0.000136801	0.00531773	0.0187838	0.000748952	2.72046	8180.65	8205.35	9.8	0.817041	0.781805	0.714877		2.92069	11335.7	2.83855	5558.65	0.0821426	5777.02		2437.24				1
196		0.00283601	0.0132808	0.00924565	0.00137513	2.5029	8030.41	7922.48	9.8	0.805345	0.774505	0.765899		2.88685	9782.98	2.82997	2178.66	0.0568864	7604.32		-1915.68				0
197		0.0189049	0.00170696	0.0223787	0.000790199	2.52903	8384.75	8242.02	9.8	0.812844	0.781401	0.781937		2.85255	11968.3	2.86579	5918.72	-0.013246	6049.6		-7374.2				0
198		0.0012768	0.0166391	0.00108323	0.000708407	2.5626	8032.29	7939.01	9.8	0.823819	0.741354	0.784263		2.96824	8608.29	2.76493	4808.26	0.203312	3800.03		16531.2				1
199		5.89672e-07	0.00679654	0.00100707	0.000990271	2.43577	8124.82	8228.05	9.8	0.764918	0.78099	0.792631		2.76341	8693.16	2.78044	5355.3	-0.017038	3337.86		-5041.66				0
200		0.000550541	0.0105171	0.00841538	0.000556167	2.79101	8222.02	7978.39	9.8	0.808821	0.743736	0.814128		2.90835	9866.78	2.9544	5430.56	-0.0460475	4436.21		-9040.97				0
201		0.00307515	0.00212207	0.00482571	0.00071961	2.76941	8209.24	8010.85	9.8	0.810907	0.756748	0.798646		2.91307	9331.75	2.80816	3736.97	0.104909	5594.78		4896.12				1
202		1.24518e-05	0.00618449	0.00912845	0.000571955	2.94436	7953.94	7992.63	9.8	0.833972	0.790141	0.784769		2.99701	9697.15	2.75899	6964.99	0.238016	2732.16		21069.4				1
203		2.20846e-05	0.00345208	0.0155026	0.000593029	2.76508	8094.85	8246.77	9.8	0.7921	0.764291	0.779912		2.84304	10780.9	2.81269	4430.06	0.0303468	6350.79		-3316.12				0
204		0.00612378	0.000144418	0.0076588	0.000691801	2.71844	8357.3	7965.4	9.8	0.833981	0.740183	0.78702		2.98119	9886.22	2.7059	8717.61	0.275283	1168.6		26359.7				1
205		0.012518	0.000622076	0.00537355	0.000686956	2.59886	8411.02	8442.72	9.8	0.784588	0.749238	0.756751		2.79256	9617	2.78876	3382.67	0.0037968	6234.33		-5854.65				0
206		0.00375532	0.00546194	0.00174174	0.00113811	2.76597	8087.98	8334.24	9.8	0.796829	0.740069	0.797559		2.86495	8764.33	2.78063	4246.26	0.0843166	4518.07		3913.59				1
207		2.42272e-06	0.00316988	0.00271184	0.00104853	2.66616	8325.84	8024.41	9.8	0.83318	0.758811	0.768665		3.00305	9142.73	2.77137	2993.17	0.231679	6149.56		17018.3				1
208		0.00152772	0.00284118	0.0119272	0.00104227	2.5346	8195.51	8238.78	9.8	0.810626	0.781526	0.780647		2.90761	10376.5	2.85133	3288.18	0.0562733	7088.35		-1461.03				0
209		0.00827917	0.0236524	0.0183288	0.000767724	2.81012	8025.53	8279.98	9.8	0.8049	0.808966	0.740662		2.8536	11095.2	2.79813	3314.22	0.0554678	7780.97		-2234.19				0
210		0.0100886	0.00134741	0.00970793	0.000671558	2.75551	7861.57	8169.22	9.8	0.802793	0.735357	0.803324		2.85889	9689.5	2.78853	6696.94	0.0703512	2992.56		4042.56				1
211		0.000251598	0.00584559	0.0100429	0.00084228	2.81118	8040.4	7936.95	9.8	0.818306	0.743369	0.750446		2.93881	9924.32	2.7607	3207.04	0.178107	6717.28		11093.4				1
212		0.013077	0.00267833	0.0196289	0.00075954	2.74818	8034.93	8234.09	9.8	0.80482	0.759194	0.798509		2.84599	11258.3	2.82175	6254.37	0.0242388	5003.96		-2580.08				0
213		0.00373296	0.00288501	0.00529565	0.000917085	2.62536	8085.6	8024.22	9.8	0.815008	0.764804	0.810334		2.92518	9279.5	2.88228	3580.67	0.0428988	5698.83		-1408.95				0
214		0.00485545	0.00231261	0.0075518	0.000812439	2.58565	8222.88	8145.01	9.8	0.795278	0.772645	0.78074		2.84962	9751.26	2.74929	4228.69	0.100329	5522.58		4510.31				1
215		0.00242578	0.00413171	0.00660766	0.000608152	2.83953	8075.99	8371.66	9.8	0.753618	0.754738	0.776081		2.71117	9477.55	2.78558	6694.93	-0.0744137	2782.62		-10224				0
216		0.00120631	0.00454728	0.00149149	0.00114179	2.65848	8395.29	8299.57	9.8	0.801235	0.773998	0.791564		2.88819	9035.46	2.93159	4575.08	-0.0434045	4460.38		-8800.82				0
217		0.00845812	0.0264173	0.00325873	0.00119198	2.70139	8158.25	8076.92	9.8	0.798326	0.749754	0.766751		2.85369	9047.71	2.85573	3865.81	-0.00203641	5181.91		-5385.55				0
218		0.0344719	0.00636215	0.0157425	0.000789429	2.81634	7889.97	8070.01	9.8	0.813695	0.756022	0.816344		2.81841	10500	2.84593	2322.22	-0.0275225	8177.77		-10930				0
219		0.0047638	0.0034373	0.0042458	0.000713014	2.73139	7937.52	8053.14	9.8	0.782348	0.752219	0.773311		2.80804	8976.66	2.87095	3921.82	-0.062915	5054.84		-11346.3				0
220		0.00107692	0.00190604	0.0424046	0.000631115	2.84552	8171.32	7979.86	9.8	0.792509	0.767843	0.758443		2.80982	14511.9	2.78105	3139.92	0.0287761	11372		-8494.35				0
221		0.00386291	0.0110978	0.0149968	0.000611824	2.87086	7944.71	7917.41	9.8	0.781508	0.752248	0.805715		2.79583	10512.3	2.73424	3637.84	0.0615886	6874.41		-715.544				0
222		7.73878e-05	0.0101411	0.00562517	0.000843652	2.7221	8187.06	8245.83	9.8	0.808636	0.776642	0.777534		2.91195	9436.09	2.83625	2441.49	0.0756938	6994.6		574.78				1
223		0.0190219	0.00416828	0.00474609	0.00126648	2.70019	8141.32	8075.79	9.8	0.819549	0.787406	0.762396		2.89584	9238.63	2.83181	3476.35	0.0640363	5762.28		641.354				1
224		0.00249738	0.0260107	0.0192177	0.000615677	2.88788	8288.6	8006.19	9.8	0.795294	0.775759	0.785754		2.83785	11466	2.80365	2989.25	0.0342005	8476.71		-5056.65				0
225		0.000542075	0.0080329	0.016174	0.00093928	2.79789	8169.39	8195.03	9.8	0.834011	0.768468	0.801861		2.98628	10927.6	2.799	4111.38	0.187278	6816.2		11911.6				1
226		0.00141431	0.0072103	0.0229985	0.000742227	2.82496	8358.99	8266.81	9.8	0.843998	0.736451	0.80156		3.00865	12118	2.82009	4205.95	0.188565	7912.03		10944.4				1
227		0.0294186	0.00310067	0.0154414	0.000662713	2.72234	7867.99	8027.87	9.8	0.785503	0.789172	0.76769		2.73697	10454.9	2.81721	4762.25	-0.0802344	5692.69		-13716.1				0
228		0.00708325	0.00531026	0.0694354	0.000643127	2.81883	8214.56	8113.42	9.8	0.780062	0.752344	0.796423		2.72948	18057.6	2.88987	2641.16	-0.160397	15416.4		-31456.2				0
229		0.0166637	0.0157918	0.00168656	0.000915738	2.61564	8239.8	8186.02	9.8	0.792701	0.751093	0.784231		2.81322	8896.41	2.8054	6759.23	0.00781274	2137.18		-1355.91				0
230		0.000275872	0.00516317	0.00412563	0.000686574	2.72113	8145.72	8064.69	9.8	0.809935	0.755919	0.763642		2.91798	9172.14	2.80959	3153.15	0.108396	6018.98		4820.61				1
231		0.00914949	0.00167732	0.0149534	0.000893572	2.66398	8013.57	8171.07	9.8	0.809151	0.771787	0.790428		2.87733	10615.7	2.82857	7300.16	0.0487576	3315.55		1560.21				1
232		0.00329026	0.0152526	0.026902	0.000897207	2.72253	8132.72	8583.02	9.8	0.818545	0.772179	0.791203		2.90804	12505.3	2.87354	6048.16	0.0345032	6457.11		-3006.79				0
233		3.39885e-05	0.00362318	0.00999299	0.00109034	2.80102	7965.1	8189.43	9.8	0.819454	0.764984	0.792362		2.94541	9857.78	2.94127	5355.88	0.00413346	4501.9		-4088.56				0
234		0.00164957	0.00774705	0.00798876	0.000543917	2.91812	8170.32	8206.51	9.8	0.833222	0.740201	0.80496		2.99119	9773.92	2.82226	3792.26	0.168931	5981.66		10911.4				1
235		0.00727106	0.00796767	0.0106294	0.000769046	2.87384	8058.76	8122.9	9.8	0.807581	0.775109	0.816314		2.88244	10014.5	2.75352	2461.45	0.128921	7553.01		5339.11				1
236		0.00623706	0.0164896	0.00287073	0.000937776	2.60029	8205.2	8150.96	9.8	0.806041	0.774079	0.800459		2.88854	9044.83	2.86759	3817.6	0.0209594	5227.23		-3131.29				0
237		0.00429943	0.00832018	0.0163238	0.00117449	2.57157	8101.43	8371.14	9.8	0.789562	0.758799	0.807209		2.82166	10923.1	2.75485	5047.28	0.0668071	5875.8		804.908				1
238		0.00291454	0.0202968	0.00587183	0.000847869	2.67709	8032.96	8501.74	9.8	0.79945	0.745209	0.79059		2.87049	9323.03	2.82425	5188.38	0.0462408	4134.65		489.428				1
239		0.000822414	0.00239727	0.0237732	0.000463357	2.75405	8249.91	8077.1	9.8	0.837819	0.782214	0.783458		2.98893	12110.3	2.94955	3541.39	0.0393801	8568.93		-4630.92				0
240		9.78399e-06	0.00349922	0.00275033	0.000766639	2.8122	8204.84	8138.81	9.8	0.808708	0.775552	0.782778		2.91655	9029.6	2.78298	3083.32	0.133565	5946.28		7410.21				1
241		0.00205234	0.0331146	0.0186472	0.000826082	2.5509	8159.77	7943.91	9.8	0.817759	0.764514	0.764905		2.91402	11275.2	2.85384	7117.6	0.0601805	4157.56		1860.49				1
242		3.47464e-05	0.00181275	0.015479	0.000684603	2.63013	7961.9	8036.42	9.8	0.819697	0.754788	0.754164		2.93767	10644.6	2.81424	2350.31	0.123426	8294.28		4048.32				1
243		0.00491289	0.00960585	0.00238533	0.000790195	2.50242	7987.62	8017.22	9.8	0.799816	0.741258	0.805895		2.87133	8755.39	2.87224	3806.48	-0.000913446	4948.91		-5040.25				0
244		0.000503755	0.0133933	0.0327446	0.000712643	2.76236	8153.5	8036.97	9.8	0.789462	0.704177	0.808977		2.81164	13196	2.7462	5033.08	0.0654482	8162.93		-1618.11				0
245		0.0173782	0.00178851	0.0195221	0.000534428	2.78475	8114.26	8086.83	9.8	0.817924	0.779468	0.780343		2.87739	11312.8	2.79804	2344.62	0.0793439	8968.17		-1033.78				0
246		0.00127955	0.00701222	0.0218674	0.000678333	2.75009	8357.2	7983.48	9.8	0.835269	0.747824	0.79366		2.98028	11929	2.93768	8090.27	0.0426007	3838.72		421.351				1
247		0.0122398	0.00892579	0.0023647	0.000910074	2.76098	8679.31	8302.23	9.8	0.81284	0.771941	0.779293		2.8956	9440.84	2.83429	3856.85	0.0613049	5583.99		546.496				1
248		0.00569328	0.0063136	0.00136221	0.00148926	2.49794	8097.92	7909.78	9.8	0.807467	0.726385	0.752426		2.89708	8713.53	2.79733	2844.27	0.0997463	5869.26		4105.37				1
249		0.000329216	0.0201044	0.0334467	0.000839245	2.90489	7983.74	8132.25	9.8	0.80216	0.761723	0.790028		2.85038	13164.6	2.83063	4670.86	0.0197499	8493.7		-6518.71				0
250		0.000979664	0.000791369	0.00865947	0.00078172	2.68097	8103.61	8193.07	9.8	0.794463	0.774587	0.784604		2.85689	9802.01	2.76546	2270.04	0.0914319	7531.97		1611.22				1
251		0.0190943	0.00825578	0.00269678	0.000926804	2.56529	7990.13	8163.06	9.8	0.780572	0.771307	0.783439		2.76314	8795.88	2.94731	4983.47	-0.184168	3812.41		-22229.2				0
252		0.00162077	0.00956387	0.0233291	0.00084469	2.53769	8036.81	8026.31	9.8	0.819927	0.77076	0.789349		2.924	11812	2.69831	5072.14	0.22569	6739.89		15829.1				1
253		0.0125343	0.0058692	0.00231216	0.000922662	2.73547	8203	8181.4	9.8	0.818773	0.736212	0.808834		2.91582	8953.7	2.6821	3157.28	0.233722	5796.42		17575.8				1
254		0.00797138	0.00458961	0.00627104	0.000706503	2.88981	8260.72	8021.07	9.8	0.774655	0.782083	0.810993		2.77068	9585.79	2.88115	2360.69	-0.110463	7225.1		-18271.4				0
255		0.0149071	0.0026238	0.00360345	0.000704188	2.73943	8350.42	8199.7	9.8	0.813746	0.780801	0.796523		2.88981	9290.95	2.80846	2862.7	0.0813493	6428.25		1706.67				1
256		0.0100059	0.0365701	0.0221297	0.000941103	2.7976	8085.25	8577.94	9.8	0.828481	0.73871	0.799256		2.9226	11735.1	2.81516	2712.77	0.10744	9022.3		1721.69				1
257		0.00291373	0.00803981	0.0159749	0.000661586	3.03761	8084.36	7836.49	9.8	0.828403	0.757299	0.770114		2.95823	10803.3	2.73301	2969.2	0.225221	7834.06		14688				1
258		0.000930595	0.0042279	0.0111407	0.00129791	2.51884	8119.5	7967.54	9.8	0.814468	0.750318	0.770973		2.92293	10166.7	2.82224	2216.2	0.100683	7950.51		2117.81				1
259		0.000472449	0.0135207	0.0123462	0.00125089	2.71695	8083.34	8441.77	9.8	0.797307	0.743029	0.79696		2.86246	10338.9	2.76418	4233.98	0.0982817	6104.9		3723.27				1
260		0.00914729	0.00270622	0.00173254	0.0014991	2.5846	8232.82	8006.09	9.8	0.788886	0.779252	0.773902		2.82153	8900.44	2.83692	2309.35	-0.0153945	6591.08		-8130.54				0
261		0.0015855	0.00892624	0.00667924	0.000891453	2.49594	8116.96	8378.57	9.8	0.795143	0.751229	0.809164		2.85952	9527.57	2.80793	8709.52	0.0515815	818.053		4340.09				1
262		0.000260381	0.00476641	0.013484	0.00109708	2.67998	8097.77	8036.15	9.8	0.802647	0.784931	0.80201		2.88232	10481.4	2.8139	2804.31	0.0684211	7677.12		-835.005				0
263		0.00321851	0.00555311	0.00379782	0.000597548	3.05921	8036.23	8380.19	9.8	0.782223	0.788286	0.778394		2.81252	9021.4	2.73157	3804.42	0.0809468	5216.98		2877.7				1
264		0.00399093	0.0290481	0.0550207	0.000820276	2.73842	7822.58	8163.4	9.8	0.779437	0.791849	0.779559		2.73224	15753.5	2.91967	2177.63	-0.187432	13575.8		-32319				0
265		0.00321168	0.0133893	0.0176347	0.000742692	2.72904	8286.19	7846.25	9.8	0.814321	0.754663	0.786603		2.90621	11236.2	2.7703	5648.1	0.135907	5588.1		8002.58				1
266		0.00139285	0.0170016	0.00340417	0.000492159	2.69734	8096.67	8078.55	9.8	0.827716	0.744415	0.771605		2.97797	9018.92	2.73782	6407.67	0.240151	2611.25		21403.9				1
267		0.000728547	0.00471057	0.00934464	0.000772958	2.73911	8065.18	8181.01	9.8	0.795873	0.787422	0.821422		2.86258	9855.57	2.90019	6375.76	-0.037609	3479.81		-7240.71				0
268		0.000488715	0.00164958	0.00514186	0.000670117	2.8164	7910.11	8116.64	9.8	0.816562	0.763378	0.75316		2.93942	9090.14	2.83276	3225.25	0.106663	5864.88		4801.37				1
269		0.00206425	0.00212688	0.0013608	0.000694357	2.77841	8120.06	8386.22	9.8	0.791879	0.767042	0.795665		2.85282	8740.56	2.76187	2371.31	0.0909434	6369.25		2725.1				1
270		0.00125613	0.00790113	0.020844	0.000553607	2.86769	8130.11	8165.41	9.8	0.802208	0.809041	0.764574		2.86657	11552.2	2.87636	2847.16	-0.00978911	8704.99		-9683.9				0
271		0.00259063	0.0214285	0.0235297	0.00139781	2.7188	8132.28	8143.51	9.8	0.7949	0.775643	0.742812		2.82823	11939.2	2.80158	4604.69	0.0266506	7334.49		-4669.42				0
272		0.00102678	0.031329	0.00236989	0.00099697	2.78786	8106.21	8221.99	9.8	0.811218	0.753314	0.802157		2.92218	8875.57	2.82782	8404.27	0.0943654	471.302		8965.23				1
273		0.0021384	0.00733389	0.0110441	0.000823966	2.96794	8241.57	8558.13	9.8	0.794476	0.725127	0.749758		2.84841	10299.6	2.87215	5588.32	-0.0237402	4711.25		-7085.27				0
274		0.00040397	0.0138875	0.0111999	0.000613752	2.61805	8255.67	8414.68	9.8	0.824597	0.798803	0.78827		2.95931	10335.8	2.88061	4629.07	0.0787021	5706.78		2163.43				1
275		0.00927719	0.000815187	0.00428606	0.000839863	2.71492	8204.29	8460.65	9.8	0.835462	0.773539	0.770632		2.98116	9260.14	2.627	7764.3	0.354156	1495.84		33919.8				1
276		0.00119573	0.0018069	0.0214871	0.000946206	2.87378	7995.74	8005.63	9.8	0.81667	0.741911	0.768527		2.91671	11507.6	2.80743	6967.01	0.109289	4540.57		6388.31				1
277		0.0197591	0.00556596	0.0196664	0.000582182	2.81201	8201.91	8379.09	9.8	0.809491	0.775228	0.795346		2.84173	11466.5	2.81433	6392.98	0.027396	5073.48		-2333.88				0
278		0.000120046	0.0147892	0.00025335	0.000730599	2.88866	8380.14	8146.77	9.8	0.83931	0.783381	0.77126		3.02796	8835.57	2.77554	3911.83	0.252414	4923.74		20317.7				1
279		0.00190784	0.00276063	0.0120899	0.00105969	2.62052	8358.9	8019.26	9.8	0.841969	0.780109	0.770671		3.01501	10536.9	2.80313	2442.07	0.21188	8094.79		13093.2				1
280		5.73248e-05	0.0200593	0.00308979	0.00108039	2.64368	8224.69	8221.6	9.8	0.792681	0.755854	0.768465		2.85846	9105.78	2.80608	7192.17	0.0523818	1913.61		3324.57				1
281		0.00163048	0.00158535	0.00130366	0.000945061	2.54114	8102.59	8517.49	9.8	0.801767	0.74982	0.80192		2.88915	8717.95	2.77495	3383.02	0.114192	5334.94		6084.31				1
282		0.00436282	0.00166518	0.00604521	0.000509513	2.74288	8205.7	8086.36	9.8	0.783709	0.787728	0.777653		2.81226	9503.55	2.79951	4183.51	0.01275	5320.04		-4045.04				0
283		0.00396795	0.00833324	0.00181198	0.000787897	2.6448	8354.62	7584.96	9.8	0.80249	0.752802	0.766911		2.88398	9030.49	2.8936	3425.86	-0.0096187	5604.63		-6566.5				0
284		0.00534222	0.000551222	0.0159962	0.0010331	2.80386	8174.82	8087.32	9.8	0.781181	0.758238	0.805092		2.79159	10911.4	2.83173	3353.09	-0.0401411	7558.29		-11572.4				0
285		0.00115733	0.008849	0.011248	0.000960618	2.77896	8176.4	8267.73	9.8	0.77432	0.78555	0.773523		2.78176	10257.8	2.74724	3033.12	0.0345229	7224.67		-3772.38				0
286		0.00915726	0.0148364	0.0119951	0.000698977	2.64822	8125.6	8395.19	9.8	0.790967	0.788989	0.797619		2.81628	10293.2	2.81593	3552.6	0.000356086	6740.63		-6705.02				0
287		0.00511068	0.0176188	0.0164766	0.00135111	2.56618	8115.53	8236.28	9.8	0.798258	0.773623	0.760095		2.84471	10939.1	2.81649	2975.67	0.02822	7963.42		-5141.43				0
288		0.005993	0.0305002	0.0171614	0.000755057	2.66766	7951.7	8178.68	9.8	0.787966	0.796242	0.80476		2.80594	10851.8	2.7836	4305.99	0.0223408	6545.84		-4311.76				0
289		0.000207196	0.0377697	0.012126	0.000861295	2.71988	8083.28	8329.47	9.8	0.796845	0.744477	0.804879		2.85845	10268.7	2.85368	3569.22	0.00476677	6699.46		-6222.78				0
290		0.00220379	0.0045119	0.00636905	0.000494052	2.80598	8240.87	7886.45	9.8	0.817017	0.794787	0.775023		2.93467	9581.52	2.90517	3105.12	0.0295026	6476.4		-3526.13				0
291		0.00136684	0.000664685	0.035307	0.000696984	2.67047	8026.64	8082.06	9.8	0.818547	0.750995	0.796764		2.9093	13472	2.78313	2563	0.126169	10909		1707.95				1
292		0.0059296	0.0108063	0.00566746	0.000913335	2.77861	8401.63	8219.83	9.8	0.779786	0.726387	0.780947		2.7937	9654.81	2.72749	3819.52	0.0662103	5835.29		785.741				1
293		0.00158067	0.00241569	0.0267425	0.00139022	2.4463	8203.62	8213.55	9.8	0.801539	0.783488	0.768983		2.8579	12450.2	2.79788	3057.47	0.0600146	9392.72		-3391.26				0
294		0.000320401	0.0173896	0.0111822	0.000668033	2.78418	8287.69	8052.52	9.8	0.815956	0.780437	0.773484		2.92821	10353.5	2.8036	3804.14	0.124611	6549.39		5911.69				1
295		0.00767707	0.00942055	0.0312901	0.00101965	2.56603	7986.63	7976.2	9.8	0.816405	0.770284	0.802453		2.8857	12799.2	2.66971	3554.85	0.215998	9244.38		12355.4				1
296		0.00105843	0.0102124	0.0127541	0.000842361	2.72966	8150.8	8330.54	9.8	0.808512	0.772841	0.814354		2.90079	10461.5	2.85156	2533.21	0.0492296	7928.29		-3005.33				0
297		0.00136098	0.0153049	0.00628444	0.000690986	2.81914	8302.16	8153.66	9.8	0.796583	0.768818	0.791577		2.86484	9653.13	2.81829	4078.69	0.0465508	5574.44		-919.357				0
298		0.00486275	0.0125002	0.00519714	0.000662089	2.71523	7943.22	8135.79	9.8	0.806157	0.781835	0.773117		2.88967	9116.94	2.93078	5053.54	-0.0411116	4063.4		-8174.56				0
299		0.00155563	0.00676657	0.013591	0.00118429	2.73087	8419.07	8274.63	9.8	0.795704	0.730519	0.79725		2.85332	10821.9	2.90297	3984.55	-0.0496447	6837.38		-11801.9				0
300		0.0295791	0.00105607	0.0185525	0.000825037	2.65228	8404.75	8324.22	9.8	0.822614	0.74225	0.785448		2.85862	11468.2	2.84721	3179.61	0.0114094	8288.57		-7147.63				0
301		7.24558e-05	0.00805389	0.0104409	0.00115439	2.76667	8455.27	8071.8	9.8	0.82104	0.779999	0.756893		2.94848	10399.8	2.88388	3209.97	0.0646006	7189.86		-729.802				0
302		0.0126877	0.00562395	0.0126189	0.000612669	2.76541	8028.27	8342.51	9.8	0.783449	0.762522	0.781467		2.78021	10291.6	2.74491	7052.7	0.0353024	3238.92		291.319				1
303		0.01462	0.0186293	0.0107289	0.000573686	3.02189	8333.54	8606.77	9.8	0.748851	0.76571	0.778578		2.65596	10341.6	2.81	3245.87	-0.154047	7095.78		-22500.5				0
304		0.000664118	1.05059e-05	0.0266737	0.00163654	2.64321	7896.77	8111.67	9.8	0.81074	0.749068	0.774115		2.89272	12179.8	2.87224	3172.77	0.0204809	9007.01		-6958.92				0
305		0.00262488	0.00522721	0.0020932	0.000865879	2.82013	8356.45	7998.46	9.8	0.789053	0.758049	0.771834		2.84016	9079.32	2.81851	8496.89	0.0216471	582.43		1582.28				1
306		0.0243222	0.019683	0.0240848	0.00126161	2.55118	8119.68	8008.46	9.8	0.809782	0.741125	0.781119		2.81855	11912.3	2.71263	2345.65	0.10592	9566.64		1025.35				1
307		0.00166079	0.0246048	0.00807293	0.00136208	2.53078	7992.78	8067.33	9.8	0.795632	0.766713	0.792444		2.85739	9583.07	2.76207	3367.9	0.0953203	6215.17		3316.85				1
308		0.00577403	0.0135185	0.0147314	0.000701241	2.91828	7837.62	8336.33	9.8	0.804415	0.755863	0.815537		2.8699	10392.8	2.91547	3349.9	-0.0455712	7042.94		-11600.1				0
309		0.0151898	0.0015735	0.00275716	0.000635572	2.76756	8264.22	8144.65	9.8	0.82431	0.779475	0.803762		2.9269	9078.94	2.90523	6650.88	0.0216719	2428.07		-260.87				0
310		0.00175611	0.00867335	0.0290613	0.00138289	2.64135	8138.68	7682.41	9.8	0.822625	0.783114	0.783434		2.92536	12616.1	2.75452	4868.65	0.170839	7747.43		9336.51				1
311		0.00971679	0.00321528	0.00743787	0.000564953	2.61695	7979.23	8175.85	9.8	0.798837	0.766589	0.764283		2.84768	9482.43	2.73839	2866.34	0.109293	6616.09		4313.25				1
312		0.000213345	0.00224104	0.00196545	0.000715737	2.73817	8192.09	8379.98	9.8	0.807282	0.755738	0.772735		2.91182	8903.6	2.78936	4724.69	0.122465	4178.91		8067.58				1
313		0.00251666	0.00492645	0.0230819	0.000886826	2.82194	8052.25	8325.21	9.8	0.784368	0.766042	0.794638		2.80176	11846.5	2.90792	2225.51	-0.106162	9620.98		-20237.2				0
314		0.00326639	0.00489195	0.00492391	0.000517765	2.83429	8242.85	7809.75	9.8	0.784943	0.752132	0.764561		2.82037	9373.28	2.8287	6276.65	-0.0083273	3096.63		-3929.36				0
315		0.000890711	0.00538141	0.013931	0.000634947	2.77442	8132.2	7876.78	9.8	0.756859	0.755942	0.755672		2.71833	10549.9	2.69346	3932.11	0.0248634	6617.82		-4131.47				0
316		0.00204572	0.0149906	0.0158284	0.000715434	2.80858	8353.19	8263.15	9.8	0.810569	0.771226	0.785187		2.89883	11089.3	2.77552	4981.24	0.12331	6108.03		6222.94				1
317		0.0354477	0.00245761	0.00270293	0.00080795	2.76299	7982.23	8112.5	9.8	0.808206	0.756456	0.775203		2.81147	8772.99	2.78897	12239.9	0.022501	-3466.91		5717.01				1
318		0.000186246	0.0267617	0.0147051	0.00107081	2.89848	7973.33	8013.33	9.8	0.796373	0.754853	0.771085		2.85341	10526.1	2.74645	3600.34	0.106957	6925.75		3769.96				1
319		2.05843e-05	0.0074917	0.0275043	0.000645676	2.69108	7957.73	8276.87	9.8	0.828707	0.70889	0.782838		2.95232	12347.2	2.90269	2403.83	0.0496379	9943.35		-4979.56				0
320		6.65471e-05	0.000765154	0.0327802	0.00114887	2.72217	8269.01	8336.43	9.8	0.739509	0.732034	0.764891		2.64467	13433.8	2.81131	2298.97	-0.16664	11134.8		-27798.9				0
321		0.001172	0.0250149	0.00702885	0.00073625	2.63842	8008.11	8199.23	9.8	0.81632	0.745338	0.793915		2.93274	9462.08	2.8151	3159.1	0.117635	6302.98		5460.52				1
322		0.0137055	0.00515103	0.00587502	0.000735193	2.77797	8344.4	8478.39	9.8	0.823456	0.752697	0.774055		2.92362	9628.35	2.83251	5717.46	0.0911082	3910.9		5199.93				1
323		0.0036962	0.00161154	0.0123856	0.000599094	2.90875	8094.69	8456.37	9.8	0.818177	0.77187	0.797367		2.9278	10340.4	2.67852	2835.14	0.249285	7505.29		17423.2				1
324		0.0122331	0.0117619	0.00162476	0.000532734	2.77242	7848.51	7976.18	9.8	0.813026	0.751463	0.753353		2.89703	8498.3	2.69507	2984.73	0.20196	5513.57		14682.4				1
325		0.00176128	0.0236822	0.0089751	0.00112263	2.72625	8023.46	7944.07	9.8	0.802902	0.750968	0.768669		2.88054	9750.47	2.77747	3895.57	0.103077	5854.89		4452.79				1
326		0.00665508	0.0137524	0.0336899	0.000678459	2.68401	7954.22	8153.15	9.8	0.805384	0.775665	0.788321		2.84557	13116	2.82626	3250.73	0.0193085	9865.3		-7934.45				0
327		0.00146527	0.00654958	0.0166921	0.000921101	2.65408	7970.97	8449.63	9.8	0.81676	0.773222	0.774412		2.92199	10872	2.79437	3992.53	0.12762	6879.48		5882.51				1
328		0.0185247	0.00800058	0.00207144	0.000895976	2.64008	7898.78	8044.68	9.8	0.801002	0.777525	0.734303		2.83613	8609.68	2.86518	7674.92	-0.0290531	934.757		-3840.07				0
329		3.95769e-05	0.000190615	0.0697677	0.000891954	2.75927	8129.08	8104.11	9.8	0.801619	0.756665	0.778077		2.8179	18086.8	2.66606	7574.88	0.151841	10512		4672.16				1
330		0.00340856	0.0242437	0.00586236	0.000760236	2.59472	7954.61	8164.6	9.8	0.855183	0.748805	0.787223		3.06419	9239.58	2.82791	2732.59	0.236285	6507		17121.5				1
331		0.0132301	0.00376562	0.011611	0.000901503	2.74625	8048.98	8300.69	9.8	0.78636	0.727645	0.777123		2.78968	10149	2.93745	4040.11	-0.147775	6108.92		-20886.4				0
332		0.00215846	0.00664807	0.0159887	0.00063585	2.71078	8248.12	7933.4	9.8	0.805332	0.728603	0.78448		2.88144	10965.6	2.77808	11444	0.103369	-478.367		10815.3				1
333		0.0099895	0.0231312	0.00339093	0.0010822	2.73147	8195.14	8238.75	9.8	0.765897	0.772526	0.794717		2.73616	9110.81	2.766	2370.48	-0.0298381	6740.33		-9724.14				0
334		0.00426384	0.00273128	0.00752473	0.000898393	2.61142	8229.82	8524.73	9.8	0.805874	0.775374	0.750131		2.88758	9777.01	2.84696	2746.86	0.0406197	7030.14		-2968.17				0
335		0.00219821	0.0100839	0.0114961	0.00123021	2.72392	8170.28	8054.75	9.8	0.819392	0.759255	0.803587		2.93637	10248.8	2.83985	2795.05	0.0965227	7453.75		2198.52				1
336		0.00153441	0.0018126	0.0394391	0.000765023	2.50128	8225.18	7845.6	9.8	0.810166	0.749817	0.774613		2.87263	14164.4	2.86604	4476.38	0.0065896	9688.03		-9029.07				0
337		0.0140684	0.00593289	0.0178538	0.000839455	2.62721	7936.67	8268.33	9.8	0.802882	0.743016	0.78851		2.83697	10920.6	2.80848	4283.63	0.0284942	6636.98		-3787.57				0
338		0.00328737	0.00923243	0.00443114	0.000802897	2.83474	8054.1	8179.28	9.8	0.804424	0.750237	0.808008		2.88983	9121.84	2.79642	5484.72	0.093411	3637.12		5703.98				1
339		0.00294393	0.000988961	0.0142017	0.000759379	2.60002	8180.21	8179.05	9.8	0.775185	0.72022	0.764268		2.77686	10669.4	2.81542	3194.75	-0.0385593	7474.65		-11330.6				0
340		7.03025e-06	0.0082662	0.0172905	0.000561334	2.63955	8355.28	7861.93	9.8	0.802013	0.766134	0.804501		2.87577	11241.9	2.90108	2968.04	-0.0253067	8273.87		-10804.5				0
341		0.000225447	0.00949138	0.00332873	0.000852347	2.88074	8145.89	8234.81	9.8	0.804121	0.758731	0.787511		2.89875	9058.24	2.83688	4166.39	0.0618695	4891.85		1295.1				1
342		9.56836e-08	0.0157825	0.0140646	0.00159478	2.40379	8115.74	8031.1	9.8	0.802944	0.796182	0.822104		2.88252	10581.7	2.78785	7205.98	0.0946702	3375.72		6091.31				1
343		0.000222366	0.00442812	0.00798598	0.000669289	2.98517	8129.88	8051.7	9.8	0.790357	0.775828	0.771051		2.84466	9716.01	2.96116	3868.79	-0.116501	5847.22		-17497.3				0
344		0.000313896	0.00656609	0.000454331	0.000763065	2.5742	8071.47	7944.13	9.8	0.823073	0.750182	0.755315		2.96944	8556.26	2.82307	3717.11	0.146361	4839.16		9796.99				1
345		0.00719563	0.00410248	0.0109054	0.000662246	2.84577	8103.85	8372.95	9.8	0.818701	0.755704	0.792405		2.92044	10127.1	2.87079	3148.16	0.0496526	6978.96		-2013.7				0
346		0.00222302	0.00438013	0.00555059	0.000777346	2.67994	8121.71	8039.08	9.8	0.824316	0.744908	0.794218		2.96154	9360.03	2.79534	5625.23	0.166207	3734.8		12885.9				1
347		0.0134719	0.0063511	0.0162553	0.000837543	2.68484	8064.79	8111.37	9.8	0.831396	0.762145	0.791514		2.93833	10804.3	2.80405	2578.74	0.134272	8225.55		5201.65				1
348		0.0010428	0.00621707	0.00968005	0.000756203	2.68631	8076.94	8172	9.8	0.828946	0.771252	0.768181		2.97492	9929.18	2.8634	2177.61	0.111512	7751.57		3399.64				1
349		0.00152781	0.00142666	0.00167429	0.00123166	2.56223	8083.88	8072.33	9.8	0.80697	0.777983	0.816539		2.90755	8748.84	2.82474	5509.14	0.0828119	3239.7		5041.48				1
350		0.0134397	0.000558444	0.0187579	0.00117422	2.84178	8335.09	8268.46	9.8	0.799484	0.732341	0.826943		2.82973	11471.6	2.67505	3780.26	0.15468	7691.32		7776.65				1
351		0.00394792	0.00191845	0.0254216	0.000647576	2.97093	8064.64	7935.49	9.8	0.811669	0.78875	0.764342		2.887	12096.8	2.84284	4543.38	0.0441611	7553.45		-3137.33				0
352		0.00590209	0.00357971	0.0103135	0.000877464	2.68158	7946.34	8272.76	9.8	0.817322	0.753533	0.768075		2.91939	9885.76	2.90132	2924.89	0.0180691	6960.88		-5153.97				0
353		0.0145601	0.00353314	0.0131183	0.00116882	2.7362	8393.51	8177.52	9.8	0.791738	0.778401	0.794832		2.8039	10701.4	2.79264	4137.97	0.0112532	6563.47		-5438.15				0
354		0.00210775	0.00413861	0.017291	0.000464152	2.98457	7894.23	8076.65	9.8	0.809354	0.773542	0.788087		2.8951	10796.5	2.78005	8361.23	0.115054	2435.24		9070.11				1
355		0.000507698	0.000629283	0.00376512	0.000636721	2.96504	8039.72	7995.31	9.8	0.813868	0.781745	0.793739		2.93236	9008.83	2.83058	6508.27	0.101775	2500.56		7676.96				1
356		0.00311588	0.0201744	0.0188465	0.000579846	2.85593	8132.01	8224.79	9.8	0.832165	0.767645	0.779033		2.9642	11286.1	2.70033	9070.6	0.263871	2215.53		24171.6				1
357		0.0145327	0.0183463	0.00913424	0.00115929	2.49033	8219.68	8003.53	9.8	0.815811	0.732177	0.794569		2.88932	9943.86	2.73899	2825.2	0.150329	7118.66		7914.24				1
358		0.00857018	0.00332159	0.0184903	0.00165186	2.67002	8102.34	8369.75	9.8	0.819894	0.759052	0.832835		2.91387	11198.7	2.81883	6442.3	0.095042	4756.38		4747.82				1
359		0.000332947	0.000397666	0.00960221	0.000931512	2.73965	8290.11	8395.84	9.8	0.83383	0.773192	0.77992		2.99539	10138.8	2.92762	2840.48	0.0677691	7298.31		-521.396				0
360		5.98742e-05	0.00148358	0.0257866	0.000825832	2.52561	7908.14	8035.01	9.8	0.789376	0.75423	0.8202		2.82612	12029.6	2.82924	6462.44	-0.00311786	5567.2		-5878.98				0
361		0.000136441	0.00460425	0.0481782	0.00102158	2.68492	7775.28	8066.35	9.8	0.8079	0.769548	0.77849		2.85861	14935.5	2.79979	4534.28	0.0588245	10401.2		-4518.78				0
362		0.0111448	0.00536344	0.0214787	0.000905125	2.44873	8281.2	8141.82	9.8	0.799665	0.744476	0.77321		2.82924	11779.5	2.89713	2921.19	-0.0678825	8858.36		-15646.6				0
363		1.06928e-05	0.00446376	0.0147173	0.000806982	2.86096	8294.4	8170.8	9.8	0.774907	0.735421	0.761892		2.78288	10869.1	2.83404	3510.01	-0.0511639	7359.04		-12475.4				0
364		0.000972001	0.00300228	0.0198775	0.000832446	2.82293	8054.06	8151.39	9.8	0.774972	0.788752	0.778305		2.77673	11355.9	2.67981	4291.47	0.0969202	7064.43		2627.59				1
365		6.95667e-07	0.00824696	0.00805648	0.000728303	2.71174	7749.59	8319.57	9.8	0.814128	0.780475	0.805497		2.9292	9367.63	2.89111	6211.71	0.0380851	3155.92		652.592				1
366		0.00325217	0.0214348	0.00212291	0.000714703	2.70679	8188.79	8183.09	9.8	0.803499	0.755241	0.781656		2.88895	8919.41	2.79843	2903.07	0.0905144	6016.34		3035.1				1
367		0.00169856	0.00109489	0.0298525	0.00062937	2.83495	8104.03	8047.81	9.8	0.78515	0.75071	0.813394		2.80276	12761.5	2.75899	2157.24	0.0437683	10604.3		-6227.44				0
368		0.00343643	0.0103148	0.00764106	0.0010168	2.59757	8095.74	8021.7	9.8	0.815931	0.78097	0.756906		2.92447	9628.14	2.72744	4804.8	0.197029	4823.34		14879.6				1
369		0.0082816	0.00750946	0.00018753	0.000919425	2.5764	8222.43	8233.58	9.8	0.800174	0.755438	0.809182		2.86553	8664.8	2.71855	4187.48	0.14698	4477.32		10220.7				1
370		0.0189364	0.000902474	0.000811215	0.00105287	2.70856	8045.97	8260.26	9.8	0.805682	0.743067	0.770383		2.85316	8574.44	2.69767	4250.8	0.155489	4323.64		11225.3				1
371		0.00447196	0.00037555	0.0190102	0.00072963	2.90559	8069.36	7996.55	9.8	0.819339	0.760668	0.763601		2.91972	11236.6	2.88057	2530.37	0.0391456	8706.24		-4791.68				0
372		0.00188574	0.0369795	0.0273994	0.000661707	2.82326	8098.93	8459.44	9.8	0.774197	0.771061	0.802721		2.7546	12490.2	2.87678	2449.85	-0.12218	10040.3		-22258.3				0
373		1.70089e-05	0.0264909	0.0360051	0.000738567	2.87797	8120.63	8383.97	9.8	0.809347	0.758415	0.796589		2.8699	13681.1	2.72091	6736.96	0.148989	6944.14		7954.77				1
374		0.00492103	0.00241291	0.0119295	0.00106122	2.70459	8195.49	8189.12	9.8	0.806722	0.760353	0.783864		2.88421	10359.7	2.79395	11799.7	0.0902576	-1439.99		10465.7				1
375		0.000141438	0.00736349	0.0134053	0.00152937	2.5509	8099.21	8355.78	9.8	0.81661	0.783796	0.778735		2.92981	10505.8	2.83538	3916.88	0.0944241	6588.92		2853.49				1
376		0.000400255	0.0187116	0.0044444	0.000641005	2.66618	8300.78	8488.11	9.8	0.802313	0.807115	0.782328		2.88995	9383.76	2.86632	4727.33	0.0236299	4656.43		-2293.44				0
377		0.00119339	0.0148475	0.00800592	0.000598009	2.85699	8100.59	8336.48	9.8	0.795245	0.785742	0.752529		2.85746	9709.89	2.77188	3083.66	0.0855828	6626.24		1932.05				1
378		1.14465e-05	0.0117316	0.00346464	0.00105462	2.42982	8158.01	8144.65	9.8	0.782348	0.761432	0.774841		2.82201	9086.59	2.81066	2848.35	0.0113458	6238.24		-5103.66				0
379		0.00207541	0.011673	0.0124788	0.000807574	2.9428	8344.38	8100.45	9.8	0.812619	0.760724	0.764499		2.90998	10583.4	2.80207	3849.82	0.107916	6733.56		4058.08				1
380		0.000624443	0.00560153	0.00628446	0.000648931	2.80966	7853.97	8247.96	9.8	0.834818	0.780296	0.778531		3.00195	9199.75	2.79607	2209.11	0.205877	6990.64		13597.1				1
381		0.00741297	0.000658962	0.00632579	0.00116938	2.51079	8008.14	7869.05	9.8	0.839853	0.781483	0.805545		3.0001	9338.99	2.78712	3594.82	0.212985	5744.17		15554.4				1
382		0.00919873	0.0286719	0.0330576	0.00111315	2.78681	8275.28	8401.83	9.8	0.789368	0.756874	0.764835		2.77654	13411.3	2.82362	4023.6	-0.0470782	9387.72		-14095.5				0
383		8.99954e-05	0.00989803	0.0200238	0.000541994	2.90072	8172.87	8324.72	9.8	0.791414	0.788826	0.756102		2.83243	11520.8	2.80429	3932.02	0.0281432	7588.82		-4774.51				0
384		0.00755054	0.00819468	0.00955468	0.00114234	2.73619	8055.84	8280.7	9.8	0.799486	0.777387	0.780049		2.85353	9869.69	2.86297	2972.66	-0.00943676	6897.03		-7840.71				0
385		0.000749842	0.0140868	0.0124833	0.00079556	2.74088	7904.25	8118.64	9.8	0.776869	0.798952	0.771233		2.78957	10122.4	2.89779	2489.29	-0.108221	7633.11		-18455.2				0
386		0.0103683	0.00843867	0.0149176	0.0007185	2.60572	8232.07	7940.8	9.8	0.814401	0.795802	0.788511		2.89069	10783.8	2.75549	8675.4	0.1352	2108.38		11411.6				1
387		0.0144872	0.0150161	0.00939137	0.00133892	2.5526	8106.71	8306	9.8	0.796267	0.773225	0.794272		2.8223	9882.03	2.85569	3342.22	-0.0333908	6539.82		-9878.89				0
388		0.00361796	0.00463196	0.00170186	0.000908966	2.72692	7829.94	7965.65	9.8	0.799908	0.77116	0.776617		2.87619	8496.16	2.77699	5770.21	0.0992009	2725.95		7194.14				1
389		0.00134739	0.00848533	0.0208651	0.000731469	2.77503	8304.84	8213.37	9.8	0.835342	0.74115	0.781194		2.9803	11754.6	2.80572	2705.39	0.174579	9049.18		8408.76				1
390		0.00245224	0.00284374	0.0115506	0.00058152	2.74037	8191.75	8068.13	9.8	0.812214	0.747505	0.785117		2.91084	10283.7	2.65769	2956.99	0.253144	7326.72		17987.6				1
391		0.0039522	0.0313126	0.00514736	0.000775703	2.79334	8212.46	8122.03	9.8	0.800274	0.747459	0.793585		2.87072	9389.9	2.8798	6683.59	-0.00907649	2706.31		-3613.96				0
392		0.00383546	0.00161825	0.0263437	0.000605016	2.75811	8260.74	8130.1	9.8	0.804186	0.761397	0.785726		2.86232	12446.7	2.8398	5077.42	0.0225174	7369.25		-5117.5				0
393		0.0161489	0.000842408	0.00994892	0.00094563	2.5967	8006.84	8266.56	9.8	0.78354	0.768284	0.795705		2.77483	9871.85	2.68229	2826.11	0.0925399	7045.75		2208.24				1
394		0.0304977	0.0149229	0.0642735	0.00108575	2.52548	8136.43	8041.58	9.8	0.79175	0.730898	0.82158		2.7035	17054.2	2.82189	3689.16	-0.118386	13365		-25203.6				0
395		0.000159604	0.0024615	0.0139464	0.000775091	2.68041	8113.5	8148.76	9.8	0.832887	0.786718	0.811416		2.98814	10575.7	2.65131	3520.29	0.336837	7055.46		26628.2				1
396		0.00351302	0.01577	0.00417072	0.000837476	2.84518	7944.35	8390.72	9.8	0.796908	0.764811	0.819137		2.8629	8984.91	2.81778	3253.96	0.0451231	5730.96		-1218.65				0
397		0.00167866	0.0179436	0.0110608	0.000986042	2.50962	8114.45	8045.3	9.8	0.826819	0.764489	0.774732		2.96213	10147.8	2.79144	3299.79	0.170688	6848.05		10220.8				1
398		0.00437476	0.0118054	0.0283948	0.000749291	2.68451	8143.2	8076.21	9.8	0.813478	0.791559	0.811906		2.88929	12572.9	2.69614	2511.22	0.193152	10061.7		9253.47				1
399		0.00595317	0.0112447	0.00512228	0.000737294	2.63235	8145.55	8415.89	9.8	0.780762	0.779686	0.810467		2.79837	9324.84	2.87194	4097.81	-0.073572	5227.03		-12584.2				0
400		0.00104113	0.00831679	0.00498401	0.000735479	2.54926	8407.37	8111.54	9.8	0.793394	0.786328	0.779415		2.8565	9560.96	2.87528	3588.99	-0.0187752	5971.97		-7849.49				0
401		0.00337241	0.00338244	0.0013405	0.000806033	2.75542	8233.96	8110.62	9.8	0.810065	0.76172	0.814756		2.91342	8850.84	2.90994	3282.97	0.00348729	5567.87		-5219.14				0
402		0.00277633	0.00253901	0.0281264	0.000804818	2.58761	8302.33	7945.49	9.8	0.790751	0.767504	0.757925		2.81488	12671.4	2.72436	4216.65	0.0905226	8454.73		597.531				1
403		0.00800553	0.000679501	0.00209301	0.00112751	2.77358	8351.74	8178.88	9.8	0.818262	0.786318	0.778291		2.92766	9073.13	2.88633	2198.44	0.0413315	6874.68		-2741.53				0
404		0.00060862	0.0075243	0.0228987	0.000831186	2.66222	8372.73	8137.66	9.8	0.795145	0.779262	0.782292		2.84273	12077.6	2.91773	3180.65	-0.0749975	8896.91		-16396.7				0
405		0.00335499	0.000517898	0.01094	0.000637266	2.88955	7998.16	7997.94	9.8	0.807826	0.772561	0.755304		2.89305	10010.4	2.81484	5246.92	0.078207	4763.44		3057.26				1
406		0.0063831	0.0102415	0.0234603	0.000600851	2.69318	8115.81	8042.69	9.8	0.828814	0.751226	0.757136		2.93711	11868.4	2.82996	4087.04	0.107146	7781.38		2933.27				1
407		0.00636554	0.0133664	0.0227198	0.000693611	2.61736	8038.64	7904.87	9.8	0.795675	0.760246	0.794718		2.8274	11669.8	2.78414	6636.89	0.0432673	5032.94		-706.216				0
408		0.00088745	0.00353497	0.00990746	0.000801692	2.61573	8129.11	8103.82	9.8	0.802235	0.78024	0.753544		2.88157	9986.73	2.66378	5501.27	0.217795	4485.46		17294				1
409		0.00326628	0.019692	0.00270319	0.000648798	2.77361	8186.16	7920.76	9.8	0.832249	0.776395	0.789313		2.98959	8998.39	2.75965	2652.75	0.229942	6345.64		16648.6				1
410		8.51695e-05	0.020176	0.0131364	0.000669693	2.54263	7679.27	8460.03	9.8	0.826677	0.793246	0.809027		2.96458	10039.1	2.7565	2809.61	0.208078	7229.51		13578.3				1
411		3.13843e-05	0.0185444	0.0188733	0.000769511	2.83233	8042.68	8050.76	9.8	0.821437	0.785651	0.780051		2.93702	11200	2.75478	3668.7	0.182242	7531.29		10692.9				1
412		0.0229938	0.0301557	0.0221306	0.000542474	2.78347	8074.55	8321.73	9.8	0.831948	0.741642	0.765324		2.89524	11627.7	2.70001	4300.68	0.195228	7327.05		12195.8				1
413		9.92141e-06	1.3822e-05	0.0634997	0.000934933	2.70783	7891.23	8182.01	9.8	0.795541	0.809798	0.76779		2.80466	17078.6	2.86596	3008.43	-0.0612953	14070.2		-20199.7				0
414		0.000559526	0.00916121	0.00485198	0.000751369	2.6515	8156.64	8097.52	9.8	0.835177	0.780647	0.798433		3.00554	9288.23	2.82153	5190.12	0.184007	4098.11		14302.6				1
415		0.000931856	0.000667448	0.0204749	0.000928292	2.49816	8082.5	8302.21	9.8	0.798763	0.761699	0.767162		2.85759	11488.2	2.84264	4630.96	0.0149554	6857.2		-5361.66				0
416		0.00138603	0.000879564	0.0098244	0.000757318	2.64186	8277	7908.84	9.8	0.782803	0.765612	0.775816		2.81332	10126.2	2.86579	2985.68	-0.0524648	7140.54		-12387				0
417		5.99089e-05	0.00564	0.00532624	0.000825598	2.7487	8071.76	8263.23	9.8	0.789067	0.762831	0.788314		2.84391	9281.58	2.77561	5307.56	0.0683018	3974.02		2856.16				1
418		0.0126127	0.00272137	0.0233068	0.000891789	2.78064	8211.69	8242.24	9.8	0.794927	0.781642	0.775873		2.80831	11941.7	2.8015	2612.5	0.00680496	9329.22		-8648.72				0
419		2.41039e-05	0.0170046	0.00438227	0.000847623	2.7224	8221.49	8004.83	9.8	0.77855	0.765012	0.790373		2.80739	9287.83	2.77846	5058.16	0.0289303	4229.67		-1336.64				0
420		0.00972476	0.0109064	0.00268568	0.00102557	2.55337	7995.47	8259.67	9.8	0.8231	0.740799	0.779912		2.93837	8807.84	2.8512	7026.07	0.0871677	1781.77		6935				1
421		0.000857799	0.000727746	0.0181268	0.000603029	2.62801	8204.78	8323.12	9.8	0.78221	0.771932	0.779703		2.80424	11288.6	2.84584	4006.6	-0.0415969	7281.99		-11441.7				0
422		0.0228615	0.0173206	0.0206157	0.000790134	2.60387	8121.37	8174.65	9.8	0.8485	0.774793	0.801234		2.96008	11438.5	2.91408	2402.61	0.0459947	9035.87		-4436.39				0
423		0.000123692	0.0119346	0.00346792	0.000775068	2.68839	8226.29	7890.61	9.8	0.81294	0.745351	0.752817		2.92946	9152.53	2.7416	3331.73	0.187859	5820.79		12965.1				1
424		0.00610791	0.0121052	3.04346e-05	0.000572409	2.65568	8311.66	7975.03	9.8	0.820251	0.738721	0.765171		2.94288	8731.41	2.76613	3237.5	0.176749	5493.91		12181				1
425		0.00365038	0.0346224	0.00303267	0.000642598	2.83698	8223.44	8056.22	9.8	0.794822	0.774377	0.743607		2.85502	9086.36	2.73369	4398.26	0.12133	4688.1		7444.91				1
426		0.0103996	0.029887	0.03612	0.000955206	2.65911	8244.07	8261.88	9.8	0.81157	0.709398	0.789538		2.84393	13739.1	2.80661	4224.22	0.0373191	9514.86		-5782.95				0
427		0.00320984	0.00675681	0.0189069	0.000509024	2.72507	7937.44	8402.6	9.8	0.812973	0.786347	0.771249		2.90087	11120.2	2.85721	3187.71	0.0436559	7932.51		-3566.91				0
428		0.00220225	0.00184237	0.0118102	0.000655918	2.67377	7943.48	8478.06	9.8	0.808371	0.739636	0.798994		2.89853	10133.5	2.74648	3214.63	0.152047	6918.92		8285.81				1
429		0.00992144	0.0183414	0.0221788	0.000688824	2.58725	8169.62	8717.6	9.8	0.824879	0.772037	0.770768		2.9141	11842.4	2.79047	2841.74	0.123629	9000.65		3362.28				1
430		1.92592e-06	0.049177	0.00152602	0.000727836	2.51276	8447.9	8148.7	9.8	0.811841	0.782903	0.802228		2.92838	9094.28	2.80971	3455.03	0.118669	5639.25		6227.68				1
431		0.0135576	0.023024	0.020353	0.000910074	2.56202	8186.78	8057.14	9.8	0.790944	0.761178	0.75153		2.78831	11493.5	2.69941	2829.07	0.0889059	8664.41		226.174				1
432		0.00018841	0.0035514	0.0137146	0.000821153	2.61363	8161.14	8151.69	9.8	0.813022	0.768291	0.790655		2.9179	10590.8	2.85579	4107.71	0.062111	6483.06		-271.967				0
433		0.0146265	0.00423804	0.0174256	0.000613945	2.75174	8180.6	8146.25	9.8	0.829387	0.77704	0.810171		2.92824	11094	2.9377	2877.27	-0.00946037	8216.72		-9162.76				0
434		0.00593804	0.0358114	0.00264549	0.000710616	2.66133	7955.72	8183.42	9.8	0.791375	0.759807	0.831845		2.83774	8761.38	2.90256	5662.39	-0.0648158	3098.99		-9580.57				0
435		0.00892285	0.00235868	0.0256539	0.00117185	2.575	8079.99	8041.44	9.8	0.815288	0.770276	0.732509		2.88139	12158.5	2.81505	5176.76	0.0663362	6981.7		-348.079				0
436		0.00150627	0.00739009	0.00174087	0.000970929	2.60559	7926.15	8252.21	9.8	0.813346	0.774248	0.787962		2.92979	8602.65	2.78502	4492.31	0.144768	4110.34		10366.4				1
437		0.00196783	0.000885755	0.0231223	0.000979356	2.6531	8433.49	8013.66	9.8	0.782827	0.725546	0.792258		2.79839	12163.2	2.8895	7817.32	-0.0911105	4345.89		-13456.9				0
438		0.000217198	0.00667553	0.0130749	0.00113484	2.52644	8339.29	8019.83	9.8	0.795897	0.745283	0.780433		2.85779	10666.1	2.78134	7760.68	0.0764542	2905.39		4740.03				1
439		0.000984123	0.0105307	0.0153088	0.000655087	2.80704	7988.06	8303.32	9.8	0.815822	0.757449	0.767081		2.92063	10661.4	2.8226	3952.45	0.0980255	6708.91		3093.64				1
440		6.55935e-05	0.00528523	0.00832958	0.00106434	2.59396	8101.11	8190.53	9.8	0.803283	0.763062	0.805185		2.89086	9755.16	2.83928	2550.72	0.0515785	7204.44		-2046.59				0
441		0.000819708	0.00690432	0.00796864	0.00117789	2.71237	8424.52	8067.55	9.8	0.808251	0.751587	0.773438		2.90541	10015.6	2.80197	2229.73	0.103442	7785.84		2558.4				1
442		4.77676e-07	0.00335876	0.0454792	0.000984197	2.7106	8144.14	7969.32	9.8	0.809555	0.76014	0.772101		2.86707	14850.9	2.78413	3864.88	0.0829347	10986		-2692.56				0
443		6.22607e-05	0.00307981	0.00367789	0.000556687	2.60073	8302.54	8178.37	9.8	0.808565	0.767599	0.790351		2.91484	9271.41	2.77349	7489.51	0.141347	1781.89		12352.8				1
444		0.00964761	0.020027	0.0032295	0.0013295	2.64409	8300.58	8034.83	9.8	0.800047	0.758546	0.77764		2.85674	9186.46	2.64169	2185.35	0.215056	7001.11		14504.4				1
445		0.000150471	0.00946834	0.02905	0.000739387	2.73678	7904.16	8271.09	9.8	0.833938	0.770102	0.782983		2.96794	12494.2	2.73732	9124.75	0.230623	3369.48		19692.8				1
446		0.00173965	0.0168361	0.00427571	0.000771001	2.68153	8258.71	8230.14	9.8	0.798598	0.770184	0.782494		2.87323	9314.56	2.6827	5360.68	0.190527	3953.88		15098.8				1
447		0.00460953	0.00010702	0.0396107	0.000763227	2.61377	8322.13	7961.72	9.8	0.81715	0.761504	0.798365		2.8911	14255	2.86892	3266.72	0.0221826	10988.2		-8769.99				0
448		0.00195309	0.0276886	0.0106478	0.000813618	2.68188	8113.44	8119.5	9.8	0.814044	0.803762	0.802219		2.91731	10077.4	2.72176	3882.02	0.195551	6195.37		13359.7				1
449		0.00461886	0.0145409	0.00541266	0.000719802	2.66186	8149.99	8325.73	9.8	0.81408	0.750948	0.790234		2.91793	9369.99	2.79647	5819.52	0.121457	3550.47		8595.21				1
450		0.000275258	0.0042161	0.017349	0.00068624	2.87963	7922.38	7942	9.8	0.801274	0.783607	0.778288		2.87191	10864.7	2.87895	4445.98	-0.00704014	6418.71		-7122.73				0
451		0.00173614	0.00186038	0.0125578	0.000783367	2.822	8005.31	8157.87	9.8	0.792601	0.73687	0.786788		2.84359	10281	2.76282	4004.65	0.0807782	6276.32		1801.49				1
452		0.000255879	0.000319999	0.0278457	0.000788008	2.76106	7973.75	8241.45	9.8	0.814394	0.760341	0.781419		2.90573	12420.6	2.80402	4845.56	0.101706	7575.05		2595.51				1
453		0.000662031	0.0131043	0.000399302	0.000653998	2.62503	8015.03	8174.94	9.8	0.800136	0.795778	0.820259		2.88716	8492.54	2.80227	3626.18	0.0848936	4866.36		3623				1
454		0.0101012	0.0117606	0.0104128	0.000719454	2.86929	8158.82	8333.58	9.8	0.820142	0.773323	0.769453		2.91574	10095.6	2.78628	3602.9	0.129465	6492.66		6453.82				1
455		0.00665813	0.0114429	0.0224721	0.000937778	2.68394	8340.16	8215.11	9.8	0.810177	0.758504	0.816528		2.87847	11998.6	2.65113	3909.9	0.227335	8088.71		14644.8				1
456		0.00520059	0.0178673	0.00283071	0.000852532	2.55699	8164	8245.77	9.8	0.828014	0.752784	0.785511		2.96869	8999.32	2.76589	5004.02	0.202793	3995.29		16284				1
457		0.00310529	0.00404174	0.0226499	0.0010123	2.60316	8063.76	8021.49	9.8	0.845591	0.761907	0.798072		3.01052	11724.1	2.7235	2328	0.28702	9396.14		19305.9				1
458		0.00254029	0.0117485	0.00586939	0.000522278	2.67854	7837.66	7946.58	9.8	0.800395	0.762527	0.762084		2.87502	9106.81	2.8003	3350.41	0.0747259	5756.41		1716.18				1
459		0.00319377	0.00550277	0.000848431	0.00112132	2.74117	8237.59	8202.98	9.8	0.796519	0.717124	0.749647		2.86636	8780.12	2.67951	4154.98	0.186849	4625.14		14059.7				1
460		0.00317325	0.00692248	0.00247963	0.00106249	2.58614	8098.41	8372.08	9.8	0.807739	0.770283	0.801291		2.90428	8885.49	2.79281	13398.5	0.111465	-4513.04		15659.6				1
461		0.000726865	0.0140709	0.0147805	0.00106662	2.66863	8265.94	7951	9.8	0.789525	0.771744	0.780838		2.83104	10820.9	2.77904	3659.93	0.0520011	7161.01		-1960.9				0
462		0.000647877	0.0199014	0.00848976	0.000827977	2.75758	8085.78	8256.73	9.8	0.801343	0.755071	0.808405		2.88064	9766.02	2.80267	8951.13	0.07797	814.891		6982.11				1
463		0.00327092	0.0075559	0.0529674	0.000915314	2.62273	7981.14	8215.63	9.8	0.810712	0.774923	0.790141		2.85371	15724.3	2.82499	3003.4	0.0287287	12720.9		-9848.03				0
464		0.0096722	0.0143343	0.0065442	0.000701999	2.72255	7832.58	8166.08	9.8	0.769467	0.79334	0.763267		2.74578	9206.81	2.79287	8445.18	-0.0470951	761.631		-5471.14				0
465		0.0083588	0.00168954	0.0044109	0.000665305	2.8398	8116.05	8193.84	9.8	0.804389	0.775891	0.796112		2.87535	9181.72	2.91273	2805.89	-0.0373808	6375.83		-10113.9				0
466		0.000313526	0.00332029	0.000309948	0.000612939	2.8324	7856.88	7922.32	9.8	0.798845	0.777408	0.790835		2.8837	8320.35	2.8884	4066.12	-0.00469686	4254.24		-4723.92				0
467		0.000227446	0.0110487	0.00929793	0.000795759	2.69596	8174.77	8617.09	9.8	0.81098	0.763039	0.782352		2.9148	9986.28	2.85775	2955.99	0.0570489	7030.29		-1325.39				0
468		0.00269707	0.00846555	0.0273946	0.000713708	2.69761	8201.76	7976.38	9.8	0.827392	0.759319	0.764715		2.93891	12490.8	2.85924	4544.49	0.0796714	7946.34		20.8024				1
469		0.00759784	0.000580399	0.00173001	0.000746858	2.67741	8006.93	8160.94	9.8	0.786599	0.758576	0.806317		2.81812	8677.35	2.95302	3492.97	-0.1349	5184.37		-18674.4				0
470		0.0107033	0.0177504	0.0154544	0.000895809	2.93971	8215	8052.22	9.8	0.79101	0.791246	0.76886		2.80588	10834.3	2.86852	4882.98	-0.0626412	5951.33		-12215.4				0
471		0.00144333	0.0138878	0.00658451	0.000767564	2.67613	7790.24	8330.8	9.8	0.821574	0.775658	0.810344		2.95254	9191.51	2.7624	2415.98	0.190138	6775.53		12238.3				1
472		0.0203407	0.00449213	0.0226006	0.000653906	2.86492	8216.88	8320	9.8	0.839996	0.749508	0.770321		2.93733	11864.4	2.73674	2503.58	0.200594	9360.84		10698.6				1
473		0.00086905	0.0606208	0.00112811	0.000667397	2.71127	8126.99	8188.76	9.8	0.830596	0.778768	0.803188		2.99283	8712.17	2.75089	4069.13	0.241939	4643.04		19550.9				1
474		3.9655e-05	0.00606742	0.0222105	0.000781196	2.70395	8252.83	8355.38	9.8	0.771437	0.764485	0.793163		2.76477	11942	2.82226	5259.27	-0.0574894	6682.72		-12431.7				0
475		0.00087642	0.0129412	0.0308174	0.000888381	2.6716	8040.77	7896.68	9.8	0.816493	0.746638	0.786169		2.90285	12822.7	2.89414	3815.77	0.00870558	9006.89		-8136.33				0
476		0.000506777	0.0199566	0.0320172	0.00102858	2.67623	8022.54	8143.29	9.8	0.825781	0.795434	0.787135		2.93186	13005	2.7304	3396.8	0.201468	9608.18		10538.7				1
477		0.000582216	0.00906975	0.00567281	0.00102577	2.58657	8231.58	8332.13	9.8	0.829395	0.770612	0.791712		2.98381	9492.9	2.85652	4120.32	0.127292	5372.58		7356.65				1
478		0.0226381	0.00295459	0.0160481	0.000780613	2.75847	8017.71	8070.04	9.8	0.77543	0.770782	0.791334		2.72242	10726.3	2.84163	2589.57	-0.119212	8136.75		-20058				0
479		0.0100189	0.00339708	0.000413986	0.000748264	2.77159	8074.54	8321.56	9.8	0.832367	0.753599	0.771661		2.97338	8549.73	2.75036	4540.03	0.223019	4009.7		18292.2				1
480		0.00721645	0.0143159	0.0195989	0.000981157	2.61132	8106.02	8290.97	9.8	0.838253	0.769236	0.765524		2.97231	11363.9	2.80139	3879.05	0.170914	7484.83		9606.57				1
481		0.00232934	0.00565798	0.035079	0.000754424	2.61296	8032.51	7965.08	9.8	0.823451	0.792978	0.79816		2.92204	13368.6	2.84614	3633.71	0.0758992	9734.89		-2144.98				0
482		0.00895353	0.000426242	0.0140962	0.000613533	2.79101	7844.87	7964.91	9.8	0.790675	0.773306	0.773345		2.81462	10286.9	2.83022	6026.97	-0.0156053	4259.95		-5820.47				0
483		5.04579e-06	0.0025044	0.00131962	0.000796767	2.83906	8081.67	8472.23	9.8	0.837398	0.774449	0.780674		3.02007	8699.59	2.74375	4891.43	0.27632	3808.16		23823.8				1
484		0.00255916	0.00172863	0.00311227	0.000667172	2.88139	7907	8238.58	9.8	0.807597	0.721606	0.790705		2.9048	8785.93	2.78429	6827.6	0.120517	1958.32		10093.3				1
485		0.00451302	0.00296504	0.0112359	0.000762621	2.78868	8300.1	8099.52	9.8	0.84522	0.760303	0.784547		3.02001	10351	3.00215	2693.01	0.0178669	7658.01		-5871.32				0
486		0.0129732	0.00541192	0.0231474	0.000824866	2.89492	8095.57	8442.81	9.8	0.79502	0.756134	0.77422		2.80652	11867.6	2.72045	3869.33	0.0860713	7998.31		608.826				1
487		0.0163413	0.00581887	0.0131703	0.000940044	2.69296	8095.64	8335.96	9.8	0.797383	0.807016	0.787835		2.81764	10428.6	2.74093	6711.51	0.076708	3717.04		3953.75				1
488		0.00229521	0.000917828	0.0207425	0.000602622	2.4628	8348.85	8183.61	9.8	0.815342	0.761935	0.770311		2.9105	11785.5	2.79301	5042.17	0.117486	6743.34		5005.24				1
489		0.0125091	0.00158946	0.0114239	0.00110203	2.70029	7989.8	8038.8	9.8	0.80066	0.751787	0.802996		2.84272	10056.3	2.86567	3486.47	-0.0229472	6569.88		-8864.59				0
490		0.010224	6.78587e-06	0.00338419	0.000709424	2.6927	8247.44	8045.75	9.8	0.82559	0.767956	0.777856		2.94512	9155.9	2.7439	4604.24	0.201222	4551.66		15570.6				1
491		0.000254844	0.00716362	0.00233021	0.000658195	2.75087	8027.98	8052.69	9.8	0.826438	0.746705	0.78258		2.97895	8790.01	2.85585	9019.73	0.123097	-229.72		12539.5				1
492		0.0012492	0.0154607	0.0598823	0.000557027	2.82904	8114.83	7983.43	9.8	0.8424	0.763679	0.804302		2.9509	16712.6	2.88415	5595.39	0.0667525	11117.2		-4441.99				0
493		1.9495e-05	0.000864982	0.0163205	0.000809721	2.82651	8167.08	8149.68	9.8	0.792526	0.763579	0.784563		2.84439	10980.8	2.80671	7450.95	0.0376812	3529.86		238.259				1
494		0.00192064	0.0196316	0.0201167	0.000758454	2.66057	8105.41	8255.28	9.8	0.795614	0.778356	0.793136		2.8415	11458.6	2.83091	2935.47	0.0105864	8523.1		-7464.46				0
495		0.00111702	0.00611301	0.013779	0.00083814	2.68234	8191.6	8138.72	9.8	0.805894	0.763622	0.767289		2.88874	10625.2	2.85235	2264.18	0.0363906	8361.05		-4721.99				0
496		0.00629186	0.0153918	0.00306793	0.000761231	2.55475	8250.77	8095.22	9.8	0.774768	0.735778	0.805102		2.77827	9120.14	2.82883	5509.78	-0.0505567	3610.36		-8666.03				0
497		4.56793e-05	0.0152138	0.00040626	0.000920024	2.7977	7999.87	8021.56	9.8	0.80945	0.777935	0.746954		2.92188	8477.54	2.87188	3549.65	0.0500031	4927.89		72.4285				1
498		0.0135567	0.0242657	0.00680661	0.000618011	2.85612	7998.74	8016.84	9.8	0.817293	0.75362	0.776473		2.89978	9402.16	2.72938	3293.75	0.170397	6108.41		10931.3				1
499		7.01336e-05	0.021758	0.0209103	0.00131352	2.62245	8098.83	8037.89	9.8	0.842872	0.779636	0.779153		3.00658	11512.3	2.82934	2814.55	0.177242	8697.72		9026.52				1
500		0.000245859	0.00385929	0.0233995	0.000739153	2.93112	7956.29	8178.63	9.8	0.786677	0.818912	0.765346		2.81445	11724.1	2.81012	5180.78	0.00433578	6543.32		-6109.74				0
501		0.00263551	0.000115735	0.0120562	0.00126284	2.62293	8303.93	8074.11	9.8	0.77991	0.751721	0.772394		2.79721	10480.8	2.85076	3154.29	-0.053546	7326.53		-12681.1				0
502		0.00218846	0.0134401	0.00118996	0.00128618	2.5779	8044.8	7963.62	9.8	0.809613	0.761499	0.806592		2.91527	8634.67	2.70854	2430.98	0.206728	6203.69		14469.1				1
503		0.00604425	0.0138609	0.00412975	0.000715322	2.78113	8456.74	7936.96	9.8	0.795146	0.766513	0.768635		2.84888	9478.73	2.73798	2800.58	0.110904	6678.15		4412.24				1
504		0.013577	0.0155952	0.00499697	0.000539597	3.10169	8087.71	8244.63	9.8	0.796893	0.762681	0.805296		2.83271	9231.47	2.83915	5006.24	-0.00643622	4225.23		-4868.86				0
505		0.0102482	0.00915027	0.00562278	0.000659499	2.69091	8235.34	8233.59	9.8	0.810569	0.779086	0.805377		2.88969	9482.57	2.79686	6140.79	0.092825	3341.78		5940.73				1
506		0.00880578	0.00331739	0.00620678	0.000943063	2.65407	8208.31	8150.16	9.8	0.796293	0.775213	0.786134		2.84343	9532.95	2.87439	2944.21	-0.030953	6588.74		-9684.04				0
507		0.000646263	0.00565284	0.00309147	0.000755407	2.86512	8062.3	8050.56	9.8	0.769033	0.775718	0.790383		2.77406	8937.37	2.80334	6261.46	-0.0292795	2675.91		-5603.87				0
508		0.0035374	0.00232973	0.00916915	0.000711675	2.83031	7931.67	8190.16	9.8	0.810996	0.767061	0.78933		2.90666	9690.36	2.84847	3304.8	0.0581912	6385.56		-566.439				0
509		0.00149347	0.00902121	0.00121143	0.000782602	2.93859	8121.79	8275.72	9.8	0.817144	0.755458	0.810061		2.94401	8719.38	2.77812	4463.38	0.165895	4256		12333.5				1
510		0.000172434	0.0031483	0.00361639	0.000814837	2.61038	7960.75	7770.18	9.8	0.804186	0.739402	0.747388		2.89851	8904.11	2.86661	4424.86	0.0319048	4479.25		-1288.77				0
511		0.00344485	0.0337888	0.017124	0.000728495	2.84352	8068.79	8100.58	9.8	0.803056	0.726248	0.771279		2.86173	10943.8	2.84747	11030	0.0142616	-86.212		1512.37				1
512		9.14183e-05	0.00855167	0.00882697	0.00101428	2.59257	8072.05	8097.21	9.8	0.837771	0.763863	0.780291		3.00994	9788.3	2.83355	2577.44	0.176385	7210.86		10427.7				1
513		0.000869221	0.00524136	0.0324672	0.000754515	2.86257	8154	8195.33	9.8	0.821488	0.745309	0.770165		2.919	13231.4	2.74651	3223.2	0.172487	10008.2		7240.52				1
514		0.00141172	0.0127994	0.0294219	0.00100413	2.68592	8178.59	7917.46	9.8	0.780037	0.76219	0.787757		2.78004	12759.9	2.83931	4891.11	-0.0592605	7868.76		-13794.8				0
515		0.00213672	0.00400245	0.00409229	0.000712181	2.78775	8076.15	8202.63	9.8	0.783264	0.760014	0.818208		2.81948	9097.44	2.83071	3196.24	-0.0112309	5901.19		-7024.28				0
516		0.00046756	0.01047	0.00226641	0.000608678	2.81127	7955.37	8590.41	9.8	0.7829	0.764211	0.767201		2.82414	8716.37	2.86459	3851.61	-0.0404468	4864.76		-8909.44				0
517		0.0002867	0.0101606	0.0162572	0.000678594	2.67327	8209.63	7829.61	9.8	0.779465	0.784038	0.812055		2.79828	10947.9	2.74572	4337.24	0.0525571	6610.66		-1354.95				0
518		2.62587e-05	0.000312923	0.00192528	0.000897307	2.74026	8312.11	8435.8	9.8	0.790802	0.770762	0.789447		2.85422	9021.51	2.89801	2609.92	-0.0437967	6411.59		-10791.3				0
519		0.0225516	0.00789959	0.0145113	0.000833166	2.50321	8089.91	8319.1	9.8	0.815825	0.7715	0.824038		2.86206	10606.7	2.85402	3920.93	0.00804406	6685.81		-5881.4				0
520		0.000948959	0.0102174	0.00184434	0.00102194	2.66923	8020.37	8295.62	9.8	0.812877	0.765803	0.778604		2.92949	8713.78	2.82686	4189.66	0.102626	4524.12		5738.52				1
521		0.001088	0.00637942	0.00440106	0.00092037	2.63983	7937.96	8337.59	9.8	0.806557	0.771809	0.787018		2.90366	9015.94	2.84752	3309.85	0.0561475	5706.08		-91.3372				0
522		0.00447011	0.00152493	0.0206786	0.0011376	2.41483	8170.57	8048.1	9.8	0.808019	0.761647	0.777326		2.87946	11555	2.86475	5076.67	0.0147029	6478.36		-5008.07				0
523		0.00363679	0.0014712	0.00691676	0.000674601	2.73814	8028.5	8170.05	9.8	0.813135	0.765708	0.760901		2.91596	9468.94	2.72496	3709.23	0.191005	5759.71		13340.8				1
524		0.0109513	0.00848694	0.0134683	0.001237	2.67508	8110.82	7936.58	9.8	0.817411	0.751061	0.800888		2.90136	10440.3	2.66735	6250.41	0.234011	4189.88		19211.3				1
525		0.000744607	0.0179334	0.0295405	0.000684246	2.9004	8339.17	7909.7	9.8	0.780239	0.747963	0.785511		2.78012	12916.7	2.85887	2817.77	-0.0787442	10098.9		-17973.3				0
526		0.0016603	0.00128923	0.0444922	0.00047949	2.70317	8138.58	8003.31	9.8	0.806794	0.747971	0.775998		2.85569	14729.8	2.8515	4816.91	0.00419701	9912.87		-9493.17				0
527		0.000170441	0.00127264	0.00627035	0.000792549	2.86782	8121.78	8299.89	9.8	0.798958	0.752107	0.78454		2.87755	9472.8	2.8042	4306.88	0.0733449	5165.92		2168.57				1
528		0.0112329	0.000126358	0.0312912	0.000813652	2.65568	8037.85	8354.78	9.8	0.842182	0.76545	0.790288		2.96411	12952.6	2.81039	4243.46	0.153718	8709.11		6662.65				1
529		0.00920932	0.00429763	0.0205708	0.000569698	2.67552	8098.39	8407.44	9.8	0.816746	0.766438	0.785088		2.89552	11506.1	2.93223	3897.23	-0.0367103	7608.86		-11279.9				0
530		0.00743034	0.00100846	0.0110792	0.00118693	2.72262	7838.73	8180.93	9.8	0.79128	0.787604	0.79482		2.8252	9866.76	2.83502	3915.19	-0.00981876	5951.57		-6933.45				0
531		1.203e-05	0.0151327	0.0128853	0.000755537	2.76375	8129.39	8046.53	9.8	0.804522	0.778223	0.809869		2.88881	10438.9	2.80695	3560.25	0.0818595	6878.67		1307.28				1
532		0.00603422	0.0239166	0.00151123	0.000618816	2.80514	7967.74	8346.75	9.8	0.766352	0.775888	0.778422		2.75087	8609.77	2.74806	3482.3	0.00280755	5127.46		-4846.71				0
533		0.00101964	0.00936553	0.0108757	0.000916347	2.73409	8012.85	8043.22	9.8	0.818569	0.749201	0.792393		2.93739	10010.1	2.67806	2637.8	0.259327	7372.33		18560.4				1
534		0.00758129	0.0308227	0.00458628	0.00100892	2.7023	8012.88	8279.72	9.8	0.804999	0.754677	0.776215		2.87742	9104.72	2.75121	2465.74	0.126211	6638.98		5982.09				1
535		0.001383	0.00756364	0.0233006	0.000942442	2.69791	8178.64	8280.17	9.8	0.789038	0.791751	0.771089		2.81844	11986.5	2.89748	3841.29	-0.079041	8145.23		-16049.3				0
536		0.00680326	0.00494382	0.00479539	0.00067672	2.59907	8122.12	8233.97	9.8	0.833954	0.78071	0.784639		2.9826	9246.88	2.79243	6071.19	0.190173	3175.69		15841.6				1
537		0.00132043	0.00328129	0.00624046	0.000753893	2.87331	8476.6	8211.17	9.8	0.794883	0.73985	0.819223		2.8605	9824.29	2.78171	3591.22	0.0787882	6233.07		1645.75				1
538		0.00593145	0.0184019	0.0102286	0.00106073	2.45148	8377.8	7999.05	9.8	0.774676	0.771116	0.771236		2.76946	10269.4	2.75943	5354.82	0.0100316	4914.55		-3911.38				0
539		0.00124855	0.0027121	0.000586859	0.000692393	2.77785	7965.35	8095.91	9.8	0.83651	0.766455	0.771492		3.01417	8469.78	2.80512	3552.51	0.209045	4917.28		15987.3				1
540		0.0006619	0.00565789	0.00954727	0.000438203	2.86142	8166.45	8377.67	9.8	0.785842	0.745997	0.780755		2.82576	10002.6	2.88771	3437.02	-0.0619422	6565.62		-12759.8				0
541		0.0101465	0.00465308	0.00372104	0.00101909	2.50288	8025.91	8240.35	9.8	0.789326	0.752561	0.813398		2.8183	8991.23	2.86487	8438.32	-0.0465676	552.906		-5209.66				0
542		0.000392593	0.0260272	0.00759774	0.000543968	2.81187	8032.04	8340.71	9.8	0.780036	0.766814	0.785369		2.80665	9575.5	2.88268	3529.64	-0.076026	6045.86		-13648.5				0
543		0.000962144	0.00429796	0.0117142	0.000760664	2.70381	8141	8272.29	9.8	0.841412	0.761139	0.813043		3.01778	10280.9	2.81166	2167.54	0.206119	8113.31		12498.6				1
544		0.000398324	0.014732	0.00636715	0.000704609	2.80773	8235.1	8233.93	9.8	0.815372	0.741218	0.768158		2.93298	9593.52	2.79382	2784.67	0.139155	6808.85		7106.6				1
545		0.0258275	0.000823429	0.00688709	0.000847752	2.9139	8440.28	8230.89	9.8	0.820591	0.73435	0.758063		2.87646	9837.99	2.78944	5535.1	0.0870144	4302.88		4398.56				1
546		0.00282464	0.0065046	0.0051189	0.000821048	2.67719	8142.24	8379.51	9.8	0.782074	0.748449	0.791896		2.81167	9324.07	2.81317	3518.35	-0.00150363	5805.72		-5956.08				0
547		0.00224103	0.0217521	0.000862313	0.000528176	2.71561	8094.47	8417.04	9.8	0.820165	0.766459	0.748248		2.95263	8641.09	2.91016	3200.75	0.0424626	5440.33		-1194.07				0
548		0.00047311	0.00361268	0.00938357	0.000705006	2.61672	7923.56	7888.34	9.8	0.772022	0.758919	0.75244		2.77751	9708.13	2.80308	3912.79	-0.0255756	5795.34		-8352.9				0
549		1.81771e-05	0.00150897	0.0153577	0.000679506	2.84361	8278.44	8384.39	9.8	0.784227	0.814456	0.792776		2.81741	10958.8	2.81116	3747.48	0.00625408	7211.29		-6585.89				0
550		0.00425868	0.00301706	0.00457958	0.00112444	2.58461	8115.27	8163.65	9.8	0.803992	0.772205	0.764331		2.88506	9205.06	2.94065	2893.87	-0.0555924	6311.19		-11870.4				0
551		0.000227807	0.00194488	0.00811066	0.000696612	2.82836	7941.53	7930.16	9.8	0.823333	0.795124	0.807806		2.96157	9540.28	2.83028	2354.02	0.131298	7186.26		5943.53				1
552		0.000934392	0.00461605	0.00592335	0.000999401	2.57329	8288.56	7918.49	9.8	0.814195	0.804619	0.802976		2.92966	9567.17	2.89445	9245.28	0.035209	321.887		3199.01				1
553		0.00502604	0.00466251	0.0199697	0.000575735	2.97937	7943.73	8006.18	9.8	0.800121	0.720379	0.807416		2.85235	11195.5	2.84478	3506.87	0.00756627	7688.63		-6932.01				0
554		0.0572217	0.0191624	0.0172968	0.000848549	2.69813	7888.44	8223.63	9.8	0.792851	0.772928	0.803588		2.67911	10659.2	2.89784	6380.14	-0.218736	4279.06		-26152.6				0
555		0.00242507	0.00412896	0.0128072	0.000714317	2.68848	8371.59	7967.72	9.8	0.801393	0.764101	0.803555		2.87249	10634.6	2.78454	3499.67	0.08795	7134.89		1660.11				1
556		9.63318e-05	0.01497	0.0097045	0.000821643	2.56281	8202.17	8471.72	9.8	0.824022	0.74978	0.764244		2.95907	10075.7	2.93885	4905.45	0.0202228	5170.26		-3147.98				0
557		0.00817716	0.0147919	0.0483742	0.000746354	2.62972	7946.37	8238.28	9.8	0.790807	0.771189	0.805357		2.77776	15099.1	2.81539	2504.37	-0.0376371	12594.7		-16358.4				0
558		0.0111885	0.000116566	0.0217485	0.000953393	2.5823	8208.4	8200.61	9.8	0.816322	0.766382	0.787889		2.88823	11746.9	2.76253	3652.5	0.125702	8094.41		4475.77				1
559		7.44831e-05	0.00189468	0.00775826	0.000957885	2.51772	7966.67	7836.51	9.8	0.801233	0.760992	0.781049		2.88398	9506.06	2.72209	5045.63	0.161895	4460.43		11729.1				1
560		0.00937353	0.000207845	0.0291518	0.00093431	2.40582	8153.42	8023.88	9.8	0.795309	0.764607	0.804297		2.81576	12678.5	2.87114	9424.97	-0.0553812	3253.55		-8791.67				0
561		0.00201905	0.00766849	0.0405549	0.000509433	2.92325	8109.99	8360.95	9.8	0.808586	0.761911	0.807803		2.86646	14325	2.80655	6306.16	0.0599121	8018.86		-2027.65				0
562		0.0174532	0.00491016	0.00394448	0.000619681	2.77013	8001.87	8093.14	9.8	0.811733	0.742138	0.784199		2.87458	8987.04	2.84375	8379.54	0.0308296	607.502		2475.46				1
563		0.000938176	0.0048418	0.0126249	0.000676439	2.91048	8255.28	8033.83	9.8	0.81508	0.768445	0.788091		2.92387	10507	2.82723	2879.22	0.0966406	7627.82		2036.24				1
564		0.0010803	0.0142833	0.0153081	0.000616081	2.59654	8156.7	8482.74	9.8	0.787451	0.775632	0.778047		2.82205	10839.2	2.91049	3841.39	-0.0884431	6997.84		-15842.2				0
565		0.00930629	0.024468	0.0049508	0.000697929	2.73894	8259.39	8146.53	9.8	0.812523	0.777695	0.80793		2.89913	9397.64	2.86089	2718.64	0.0382391	6679		-2855.09				0
566		0.00230206	0.0258016	0.00348397	0.00126293	2.6288	8397.25	8250.75	9.8	0.815817	0.783253	0.796062		2.93316	9332.43	2.81739	2837.91	0.115767	6494.52		5082.22				1
567		2.80354e-05	0.0142161	0.0053913	0.000843387	2.73358	8126.35	8072.64	9.8	0.841696	0.735749	0.754174		3.028	9340.02	2.83667	2996	0.191329	6344.01		12788.9				1
568		0.00161172	0.015101	0.0145484	0.00082614	2.62148	7900.02	8037.36	9.8	0.820217	0.774061	0.801027		2.93606	10438.6	2.79539	3925.89	0.140674	6512.69		7554.74				1
569		0.0018153	0.00546927	0.0402283	0.00080053	2.76417	8133.83	8207.03	9.8	0.788828	0.729591	0.770055		2.79677	14212.3	2.80984	4155.68	-0.0130746	10056.6		-11364.1				0
570		0.00168743	0.0154328	0.00539274	0.000883549	2.75636	8155.7	8281.41	9.8	0.811108	0.770882	0.743383		2.91523	9373.3	2.76461	4611.85	0.150616	4761.44		10300.1				1
571		0.00108774	0.0191912	0.0044601	0.00082194	2.68785	8145.26	8016.07	9.8	0.840358	0.766991	0.797339		3.02209	9214.94	2.79246	2967.96	0.22963	6246.98		16716				1
572		0.000217456	0.0139221	0.0118216	0.00069242	2.8046	8304.44	8033.23	9.8	0.812265	0.762271	0.783548		2.91553	10449.9	2.84138	3107.39	0.0741512	7342.56		72.5576				1
573		2.68564e-05	0.000506468	0.01633	0.0010434	2.66018	8197.09	7913.91	9.8	0.814502	0.745737	0.804676		2.92156	10958.7	2.74372	6628.13	0.177836	4330.59		13453				1
574		0.000625321	0.00987989	0.0257852	0.000989365	2.76649	8130.65	8482.78	9.8	0.837774	0.780425	0.778276		2.98372	12303.7	2.79428	3616.22	0.189435	8687.5		10256				1
575		0.000107982	0.00354821	0.0174983	0.000741645	2.95709	8404.47	8172.82	9.8	0.831265	0.741222	0.788568		2.97627	11365.1	2.65985	2724.73	0.316427	8640.38		23002.4				1
576		0.0210574	0.00523035	0.0132699	0.000742059	2.83404	8171.64	8184.48	9.8	0.807037	0.743242	0.814348		2.8377	10492.3	2.82165	2906.08	0.0160466	7586.22		-5981.56				0
577		0.000912731	0.000105508	0.0251395	0.000522356	2.82633	8193.63	7893.72	9.8	0.768451	0.765588	0.772753		2.74936	12213.1	2.87252	6337.97	-0.123164	5875.09		-18191.5				0
578		0.0065708	0.0178109	0.00205001	0.00104498	2.63171	7847.05	8316.9	9.8	0.786918	0.795409	0.785706		2.82128	8566.97	2.6743	3488.34	0.14698	5078.62		9619.35				1
579		0.0038898	0.00588879	0.0199568	0.000960958	2.61632	8210.31	8348.77	9.8	0.825966	0.730224	0.794406		2.94326	11539.6	2.93283	7009.03	0.010429	4530.59		-3487.69				0
580		0.00368071	0.00187664	0.0111914	0.000821895	2.83769	7947.56	8248.05	9.8	0.818637	0.754154	0.788197		2.93036	10011.8	2.80087	2966.56	0.129487	7045.25		5903.46				1
581		5.74733e-05	0.00220387	0.00439059	0.000721933	2.77313	8281.37	8367.78	9.8	0.765062	0.7656	0.770712		2.76022	9359.4	2.78505	4750.26	-0.0248354	4609.14		-7092.67				0
582		0.000406765	0.0112503	0.00152416	0.00092984	2.74197	7972.58	8243.58	9.8	0.813505	0.733525	0.789748		2.93375	8618.59	2.87468	3140.09	0.0590675	5478.5		428.248				1
583		0.000919519	0.00768788	0.0152361	0.000588073	2.77997	8138.77	7893.47	9.8	0.800333	0.76137	0.79661		2.86936	10760.9	2.82081	5200.04	0.0485508	5560.86		-705.781				0
584		0.00335425	0.0188196	0.00704974	0.000730623	2.71142	8151.01	8241.31	9.8	0.788376	0.779971	0.800284		2.82934	9602.82	2.91201	2281.89	-0.0826674	7320.93		-15587.7				0
585		0.00805866	0.000150102	0.0164398	0.000630769	3.01992	8128.25	8611.48	9.8	0.829368	0.769557	0.789164		2.94852	10971.9	2.82925	4274.49	0.11927	6697.38		5229.6				1
586		0.000784052	0.0108803	0.0109988	0.000560027	2.85995	8124.78	8353.96	9.8	0.80572	0.766521	0.762049		2.89182	10176.5	2.73818	2281.97	0.153636	7894.57		7469.07				1
587		0.0554411	0.00117945	0.00404725	0.00145588	2.44548	8375.37	8110.99	9.8	0.811361	0.744922	0.802028		2.76251	9338.62	2.72288	6144.33	0.0396246	3194.3		768.164				1
588		0.0238638	0.000118142	0.0114374	0.000554377	2.85053	8359.99	7971.66	9.8	0.813396	0.756851	0.791665		2.85324	10401	2.83674	6252.44	0.0164953	4148.51		-2498.99				0
589		0.000185692	0.00848548	0.0029031	0.000811888	2.69623	8027.33	8065.8	9.8	0.844897	0.746087	0.766236		3.0434	8878.8	2.79423	3124.96	0.249171	5753.84		19163.2				1
590		0.000992804	0.0203143	0.0189514	0.000758733	2.57393	7981.24	8109.54	9.8	0.775342	0.746273	0.79245		2.77525	11145.9	2.87827	3999.92	-0.10302	7145.94		-17447.9				0
591		0.00229199	0.000637098	0.00628916	0.00112952	2.76885	7999.14	8368.01	9.8	0.801664	0.745986	0.794853		2.88118	9350.27	2.72522	2183.17	0.155958	7167.11		8428.67				1
592		0.0309735	0.00649877	0.00197273	0.000720783	2.87647	8325.13	8058.6	9.8	0.769957	0.766535	0.769148		2.69399	9013.92	2.9095	3472.18	-0.215502	5541.74		-27091.9				0
593		0.00159161	0.0104631	0.00418472	0.00120927	2.75978	7853.24	8310	9.8	0.805339	0.724834	0.768682		2.89757	8898.59	2.73548	4665.35	0.162082	4233.24		11975				1
594		0.00415697	0.00479741	0.0293146	0.000757468	2.9992	8083.91	8488.54	9.8	0.809733	0.756192	0.783127		2.87533	12772.9	2.77345	3635.15	0.101876	9137.78		1049.82				1
595		0.00309458	0.00921044	0.00381742	0.000699997	2.5826	8092.52	8253.42	9.8	0.808081	0.763088	0.760681		2.90341	9077.03	2.70423	3369.54	0.199179	5707.49		14210.4				1
596		0.00311736	0.00734826	0.0182626	0.000453009	2.8538	8162.52	7982.01	9.8	0.782738	0.756754	0.82704		2.80085	11205.2	2.76184	2747.75	0.0390063	8457.48		-4556.85				0
597		0.00823404	0.0031379	0.0301784	0.00070547	2.68447	7927.41	7816.16	9.8	0.786531	0.743818	0.767438		2.78325	12537.6	2.83009	2804.18	-0.0468414	9733.39		-14417.5				0
598		0.000477531	0.00960393	0.0044201	0.000757834	2.70178	7969.88	8461.3	9.8	0.7737	0.77735	0.796655		2.78951	9049.48	2.86771	2796.8	-0.0781951	6252.69		-14072.2				0
599		0.00627645	0.00406624	0.0275775	0.00060745	2.73574	7860.89	8156.65	9.8	0.829005	0.730555	0.820865		2.93986	12238.6	2.80952	2958.68	0.130344	9279.92		3754.53				1
600		0.000194312	0.0547848	0.0168513	0.000675398	2.61161	8201.34	8022.82	9.8	0.822186	0.786258	0.769967		2.93349	11045.2	2.86565	3381.07	0.06784	7664.08		-880.082				0
601		0.00163669	0.00206904	0.0391791	0.00131041	2.63794	8145.45	7936.11	9.8	0.794999	0.77843	0.786328		2.82397	14059.1	2.62626	6996.94	0.197705	7062.14		12708.4				1
602		0.00109329	0.00325078	0.0116904	0.0005979	2.55085	8034.62	8229.8	9.8	0.799384	0.767141	0.788461		2.87012	10173.5	2.73461	2332.49	0.13551	7840.97		5710.02				1
603		0.00505179	0.00638917	0.0516874	0.000988421	2.67905	8070.1	8077.66	9.8	0.830416	0.735079	0.768855		2.91047	15626.2	2.86795	3543.11	0.0425219	12083		-7830.85				0
604		0.0110082	0.0106894	0.014582	0.000741279	2.6982	8042.58	8050.62	9.8	0.786908	0.752132	0.785674		2.79385	10553.2	2.81913	4843.37	-0.025283	5709.86		-8238.15				0
605		0.00152096	0.0105118	0.0220888	0.000972963	2.80347	7871.03	8181.75	9.8	0.810602	0.779785	0.779257		2.89302	11482.3	2.83705	8155.37	0.0559648	3326.97		2269.5				1
606		0.00112879	0.00960796	0.0110594	0.000620474	2.83764	7954.98	7982.42	9.8	0.799775	0.732137	0.772647		2.87035	9989.59	2.81524	4642.99	0.0551144	5346.61		164.831				1
607		0.00362084	0.0023247	0.00704787	0.001134	2.58991	8321.53	8227.22	9.8	0.775493	0.772787	0.762685		2.78401	9783.25	2.80942	4516.72	-0.0254089	5266.53		-7807.42				0
608		0.000912745	0.00255333	0.0171277	0.000510552	2.93053	8000.51	8016.89	9.8	0.805165	0.780292	0.788416		2.88472	10912.3	2.70085	5814.35	0.183867	5097.93		13288.8				1
609		0.00634483	0.0418714	0.0125404	0.00119976	2.67663	8219.68	8273.62	9.8	0.768204	0.739332	0.796214		2.74022	10472	2.81166	11344.5	-0.0714371	-872.53		-6271.18				0
610		0.00835782	0.00179577	0.00128269	0.000985895	2.59856	8235.61	8058.03	9.8	0.808322	0.756045	0.759878		2.89256	8838.68	2.85352	4111.04	0.0390457	4727.65		-823.074				0
611		0.00099331	0.00476042	0.025419	0.000888132	2.58413	8083.43	8351.95	9.8	0.780432	0.774845	0.760703		2.78744	12224.8	2.8542	3299.8	-0.0667567	8925.01		-15600.7				0
612		0.000682936	0.00543607	0.000294632	0.000724093	2.80346	8176.4	8436.02	9.8	0.808365	0.771374	0.767538		2.9164	8638.44	2.79325	3631.94	0.123151	5006.5		7308.61				1
613		0.00184447	0.000105189	0.00356053	0.00102798	2.64296	8283.53	8196.99	9.8	0.81545	0.743038	0.774087		2.93395	9228.09	2.71507	8366.9	0.218877	861.184		21026.5				1
614		0.000916509	0.0230189	0.00949562	0.000620741	2.80914	7839.82	7951.9	9.8	0.814644	0.765184	0.803939		2.92456	9628.62	2.71321	5711.31	0.211352	3917.3		17217.9				1
615		0.00503147	0.0026257	0.0127902	0.000746836	2.68075	8186.18	8129.53	9.8	0.820351	0.752533	0.749685		2.92853	10454.8	2.85868	2211.4	0.0698494	8243.41		-1258.47				0
616		0.0188524	0.014269	0.0104288	0.000854738	2.60756	8068.06	8067.96	9.8	0.789647	0.77694	0.777846		2.78535	9976.3	2.79346	3406.18	-0.00810968	6570.12		-7381.09				0
617		0.00129675	0.00612275	0.00808682	0.00116321	2.40147	7988.26	8100.13	9.8	0.842775	0.764348	0.822401		3.02637	9590.32	2.72532	2690.26	0.301051	6900.06		23205.1				1
618		0.00544793	0.00268314	0.00748237	0.00104986	2.68225	8171.62	8406.73	9.8	0.79545	0.782255	0.76423		2.84819	9702.79	2.92919	4505.5	-0.0810043	5197.29		-13297.7				0
619		5.47855e-05	0.00407771	0.0125419	0.000784924	2.75464	8215.18	8214.75	9.8	0.80958	0.745706	0.779077		2.90696	10478	2.74744	3219.22	0.159519	7258.74		8693.14				1
620		0.00310823	0.00623139	0.00331177	0.000667213	2.81119	7928.85	8247.9	9.8	0.803181	0.78654	0.749799		2.88686	8838.34	2.79501	2916.34	0.0918587	5921.99		3263.87				1
621		0.00268268	0.015342	0.00945997	0.000712226	3.02818	7932.39	8096.58	9.8	0.817492	0.772807	0.789519		2.92991	9741.72	2.85465	2617.72	0.0752643	7124		402.428				1
622		0.000683022	0.00220185	0.0042087	0.00100029	2.4574	8060.19	8294.5	9.8	0.790185	0.787699	0.825124		2.84816	9105.52	2.73365	2471.57	0.114507	6633.95		4816.72				1
623		0.00500838	0.010646	0.0113442	0.00105109	2.69995	8165.36	7970.09	9.8	0.808567	0.733667	0.762878		2.88885	10212.8	2.68601	2809.75	0.202844	7403.1		12881.3				1
624		0.00107593	0.0195764	0.0137378	0.00115026	2.59318	8240.63	8083.44	9.8	0.809465	0.753122	0.781239		2.89949	10671	2.77442	2563.09	0.125069	8107.92		4399.02				1
625		0.00151795	0.0288499	0.00834319	0.000775101	2.71825	7992.87	8069.1	9.8	0.787414	0.800562	0.797603		2.82853	9629.67	2.8643	3500.32	-0.0357699	6129.35		-9706.35				0
626		0.0108754	0.0221145	0.00698251	0.000662751	2.75422	8167.59	8070.31	9.8	0.813139	0.755328	0.77529		2.89313	9596.14	2.78102	2353.52	0.112107	7242.62		3968.08				1
627		0.00125341	0.0120985	0.00170816	0.00102439	2.60626	8024.77	8275.52	9.8	0.809008	0.775297	0.786865		2.91511	8697.09	2.90346	4115.91	0.0116493	4581.18		-3416.24				0
628		0.00857648	0.00216703	0.0127846	0.00091057	2.61077	8040.35	8704.75	9.8	0.807505	0.737529	0.751934		2.87378	10368.5	2.8465	3659.05	0.0272829	6709.49		-3981.19				0
629		0.00410726	0.0124863	0.00879605	0.000623874	2.6679	8190.02	8181.92	9.8	0.786841	0.782798	0.7708		2.8195	9892.7	2.85428	2927.01	-0.0347789	6965.69		-10443.6				0
630		0.00014093	0.00305839	0.00385039	0.000713504	2.89246	8117.28	7998.92	9.8	0.819141	0.767922	0.782473		2.95164	9101.19	2.73587	4998.71	0.215772	4102.48		17474.7				1
631		0.0103028	0.0484559	0.00252724	0.000532207	2.8086	8220.47	8139.95	9.8	0.799408	0.756121	0.758045		2.85251	9002.59	2.82943	4628.2	0.0230814	4374.39		-2066.25				0
632		1.52356e-05	0.000447211	0.00513474	0.000713403	2.70831	7898.91	7975.99	9.8	0.822072	0.744368	0.75033		2.96022	9067.71	2.81047	4504.1	0.149744	4563.62		10410.8				1
633		0.0022142	0.00644698	0.00480348	0.000922611	2.74984	8190.21	8058.44	9.8	0.80722	0.798622	0.786171		2.90228	9312	2.87293	5127.31	0.0293502	4184.69		-1249.68				0
634		0.00117189	0.0213863	0.0103382	0.000988128	2.62319	8159.71	8091.23	9.8	0.821291	0.789126	0.780379		2.94533	10084.4	2.72626	4526.13	0.219073	5558.31		16349				1
635		0.000116536	0.0269811	0.0272223	0.00067478	2.81597	8126.9	8231.91	9.8	0.81801	0.754632	0.786887		2.91026	12443.1	2.81459	2299.1	0.0956758	10144		-576.394				0
636		0.00144924	0.00120903	0.00751794	0.00102084	2.74753	8355.72	8198.45	9.8	0.795168	0.761674	0.791552		2.85937	9886.34	2.8297	3795.01	0.0296721	6091.33		-3124.12				0
637		0.00537611	0.0170021	0.00065544	0.000895017	2.61837	8075.92	8039.44	9.8	0.811641	0.756826	0.795969		2.91375	8588.45	2.75699	2871.29	0.156759	5717.17		9958.78				1
638		6.37239e-05	0.010938	0.000714779	0.000692826	2.71853	8343.74	8090.89	9.8	0.799697	0.778001	0.783433		2.88688	8867.62	2.9724	3208.08	-0.0855222	5659.54		-14211.8				0
639		0.00662438	0.0118774	0.0181204	0.000854875	2.63165	8109.81	8367.7	9.8	0.784163	0.765293	0.775924		2.79194	11170.9	2.79257	6191.15	-0.000627815	4979.73		-5042.52				0
640		0.017871	0.0111652	0.0244088	0.000702171	2.84813	8191.35	8089.53	9.8	0.807269	0.763135	0.788164		2.8318	12011.1	2.77486	3762.46	0.0569348	8248.67		-2555.19				0
641		0.00247062	0.024052	0.0112518	0.000727055	2.92504	8050.23	8399.35	9.8	0.83764	0.774509	0.798463		2.99722	10140.7	2.77627	4746.47	0.220954	5394.18		16701.2				1
642		0.00689006	0.000960693	0.0111564	0.000615222	2.73482	7937.62	8049.83	9.8	0.807565	0.76925	0.761817		2.88177	9974.71	2.85731	2483.29	0.0244651	7491.43		-5044.92				0
643		0.0011306	0.0106713	0.0102149	0.000688381	2.81676	8092.74	7925.82	9.8	0.806631	0.777173	0.826815		2.89745	10000	2.78128	4198.29	0.116172	5801.7		5815.52				1
644		1.28464e-06	0.0399989	0.00176816	0.000470326	3.03045	8443.29	8045.69	9.8	0.810187	0.789333	0.754209		2.92202	9123.42	2.8474	2846.17	0.0746183	6277.24		1184.59				1
645		0.0239792	0.00876801	0.0225159	0.000873021	2.93381	8396.89	8002.82	9.8	0.815028	0.76596	0.819072		2.84552	11984.1	2.66704	3561.98	0.178482	8422.16		9426				1
646		0.0153177	0.0176515	0.0153635	0.000802762	2.74436	8058.69	8266.55	9.8	0.814597	0.765003	0.787861		2.8742	10686.4	2.76108	4933.38	0.113129	5753.03		5559.85				1
647		0.00453847	0.00928275	0.0233185	0.000889056	3.03065	8201.95	8409.25	9.8	0.82034	0.776642	0.797159		2.91765	12033.9	2.72834	2214.24	0.189309	9819.71		9111.23				1
648		0.0240334	0.0228864	0.00108459	0.000879301	2.64159	8104.75	8122.36	9.8	0.799714	0.775083	0.806174		2.81719	8670.51	2.83311	5138.11	-0.0159254	3532.41		-5124.95				0
649		0.000373187	0.00865397	0.0101562	0.000548944	2.84451	8322.97	8156.55	9.8	0.815647	0.785078	0.791519		2.93031	10225.9	2.76921	4812.89	0.161102	5413.01		10697.2				1
650		0.00129761	0.00620563	0.00992375	0.000859878	2.81306	8169.52	7837.94	9.8	0.793773	0.78191	0.744383		2.85015	10034.9	2.82066	2916.69	0.0294983	7118.16		-4168.33				0
651		3.45205e-06	0.0075532	0.00969277	0.000922338	2.69216	7929.08	8429.98	9.8	0.785646	0.778982	0.769775		2.82637	9797.68	2.81632	5710.32	0.0100468	4087.36		-3082.67				0
652		0.00784341	0.00319305	0.00950188	0.000953911	2.66185	8413.3	8397.28	9.8	0.823061	0.788207	0.782147		2.9354	10235.4	2.77706	2318.52	0.158342	7916.83		7917.37				1
653		0.0311708	0.00135666	0.00156498	0.000590002	2.76529	8022.5	7976.76	9.8	0.8276	0.801566	0.77684		2.892	8652.22	2.87576	2196.88	0.0162432	6455.34		-4831.02				0
654		0.000668841	0.00521961	0.0296949	0.000440149	2.88188	8216.37	8030.07	9.8	0.812872	0.752818	0.787525		2.89582	12853.7	2.89526	3041.86	0.000565599	9811.87		-9755.31				0
655		0.0019506	0.0131302	0.00197307	0.00100907	2.62862	8148.67	8262.69	9.8	0.783437	0.777213	0.79875		2.82238	8863.17	2.82213	2369.63	0.000252612	6493.53		-6468.27				0
656		0.000954883	0.000814366	0.00485929	0.000804526	2.82983	8236.06	8317.17	9.8	0.799718	0.739187	0.772628		2.8794	9373.65	2.89548	4103.01	-0.0160881	5270.64		-6879.45				0
657		0.0235705	0.00293862	0.0109124	0.000763484	2.74521	7735.61	8171.32	9.8	0.766015	0.780999	0.791657		2.69281	9703.47	2.83605	2818.78	-0.143248	6884.69		-21209.5				0
658		0.00218973	0.00113558	0.00599055	0.00069753	2.81128	8266.82	8269.37	9.8	0.856568	0.767708	0.801091		3.07485	9576.11	2.88613	4145.66	0.188729	5430.45		13442.4				1
659		0.00106382	0.00737332	0.0137046	0.000837732	2.84269	7999.83	8213.12	9.8	0.790027	0.796669	0.785744		2.83477	10426.3	2.77454	6026	0.060231	4400.3		1622.8				1
660		0.00013835	0.020466	0.00439071	0.000663541	2.72192	7817.54	8039.58	9.8	0.796031	0.774852	0.783612		2.86845	8881.99	2.81182	7483.99	0.0566338	1398.01		4265.37				1
661		0.00670466	0.0111293	0.0462625	0.000665684	2.8496	8142.45	8218.68	9.8	0.773642	0.785186	0.787801		2.72748	15067.7	2.80101	2846.74	-0.0735308	12221		-19574				0
662		0.00138184	0.0114404	0.00476654	0.000730207	2.88654	7996.29	8033.99	9.8	0.806388	0.750046	0.812844		2.90181	9112.05	2.86833	2335.42	0.0334772	6776.63		-3428.91				0
663		0.000270558	0.00458372	0.00698833	0.000890982	2.9182	8195.12	8069.16	9.8	0.814151	0.766112	0.768839		2.9292	9638.81	2.88454	4560.87	0.0446626	5077.94		-611.683				0
664		0.00320361	0.00114969	0.0396557	0.00063696	2.60908	8072.59	7920.37	9.8	0.812825	0.811833	0.784909		2.87958	14023.5	2.79074	2555.54	0.0888441	11468		-2583.55				0
665		0.0265733	0.000420002	0.0261074	0.000574541	2.62198	8142.94	8045.57	9.8	0.772456	0.764667	0.806667		2.69396	12158.3	2.80466	3290.23	-0.110707	8868.04		-19938.7				0
666		0.00554679	0.00592807	0.0358713	0.000968814	2.50899	8020.41	8125.77	9.8	0.823986	0.757225	0.801918		2.91304	13477.1	2.88354	9092.06	0.0294957	4385.03		-1435.46				0
667		0.00261177	0.00398149	0.00176892	0.000719064	2.91341	8102.54	8294.26	9.8	0.790369	0.7384	0.788904		2.84535	8784.16	2.65408	2274.44	0.191272	6509.72		12617.5				1
668		0.0118108	0.000784491	0.0261348	0.0010172	2.61643	7960.43	8156.89	9.8	0.819032	0.761935	0.799884		2.89127	12116.4	2.68468	2635.33	0.206592	9481.02		11178.2				1
669		6.57746e-05	0.00847083	0.0116437	0.000794677	2.45818	8314.27	8068.74	9.8	0.837544	0.763411	0.810345		3.00634	10425.7	2.81009	3247.52	0.196249	7178.19		12446.7				1
670		0.00203535	0.00358613	0.00169457	0.000717925	2.8069	8263	8096.42	9.8	0.794802	0.750363	0.785238		2.86276	8930.21	2.68383	4952	0.178932	3978.22		13915				1
671		0.00116112	0.00325033	0.00918842	0.00088445	2.74006	7938.77	7960.02	9.8	0.798173	0.775021	0.787158		2.86857	9696.3	2.91456	6299.34	-0.0459976	3396.96		-7996.72				0
672		0.00444149	0.0105291	0.0142311	0.00077401	2.65108	8024.27	8081.93	9.8	0.835322	0.759156	0.790488		2.98064	10505.7	2.75701	3069.39	0.223627	7436.28		14926.4				1
673		0.00268634	0.0125283	0.0203154	0.000912136	2.59182	8239.39	8258.59	9.8	0.842965	0.78794	0.784496		3.00296	11615.9	2.79988	3912.19	0.203084	7703.7		12604.7				1
674		0.000657425	0.00248461	0.00339258	0.000900148	2.75161	7995.13	8316.8	9.8	0.814355	0.755596	0.792772		2.93393	8919	2.88272	3160.73	0.0512142	5758.27		-636.852				0
675		0.000996062	0.00868979	0.00907766	0.000633675	2.88045	7862.31	8060.06	9.8	0.824624	0.748729	0.808336		2.96162	9607.11	2.86642	4466.77	0.0951947	5140.34		4379.13				1
676		0.000221058	0.00381754	0.00997195	0.00128677	2.80631	8360.9	8711.21	9.8	0.808095	0.765256	0.830166		2.90643	10289.1	2.78572	3327.52	0.120709	6961.55		5109.37				1
677		0.00150431	0.00651475	0.00663631	0.000584881	2.85247	7985.31	7907.72	9.8	0.788844	0.7386	0.736403		2.83616	9374.8	2.82167	2921.48	0.0144919	6453.32		-5004.14				0
678		0.0032273	0.0125138	0.0346279	0.000663897	2.72209	8266.8	8317.7	9.8	0.794383	0.732183	0.793784		2.81758	13665.5	2.7826	2336.18	0.0349771	11329.3		-7831.58				0
679		0.0124808	0.00710487	0.00314378	0.000641668	2.8633	8104.2	8203.75	9.8	0.772078	0.734134	0.807566		2.75184	8982.46	2.82558	6026.15	-0.0737405	2956.31		-10330.4				0
680		6.47014e-05	0.00344269	0.00628281	0.000921018	2.87003	8040.09	8034.17	9.8	0.802823	0.761826	0.762523		2.89082	9373.34	2.86279	3883.67	0.0280311	5489.67		-2686.56				0
681		0.003332	0.00633121	0.00357077	0.00076616	2.56061	8137.48	8227.86	9.8	0.813834	0.751401	0.796716		2.92388	9088.08	2.84492	2221.84	0.0789613	6866.24		1029.89				1
682		0.00115279	0.0179587	0.0072892	0.0008353	2.64381	8213.35	8115.45	9.8	0.786327	0.752023	0.788933		2.82777	9697.04	2.84413	2279.13	-0.0163618	7417.91		-9054.09				0
683		0.00162692	0.00977444	0.00806444	0.000890694	2.68903	8374.27	8239.66	9.8	0.766761	0.779601	0.783594		2.75773	9996.78	2.68466	5955.11	0.073069	4041.67		3265.23				1
684		0.000762619	0.0140252	0.0193132	0.0010849	2.54367	8141.2	8416.46	9.8	0.814899	0.773443	0.76987		2.91204	11407.1	2.8017	4632.75	0.110335	6774.39		4259.14				1
685		0.014243	0.000792823	0.025403	0.000585582	2.70974	7945.95	8277.51	9.8	0.792121	0.720793	0.743589		2.78886	12002.5	2.72863	5072.32	0.0602312	6930.16		-907.04				0
686		0.0063096	0.00172555	5.07369e-05	0.000990102	2.84125	8143.89	8097.98	9.8	0.81193	0.744918	0.787991		2.91289	8566.53	2.86009	4890.52	0.0528027	3676.01		1604.26				1
687		8.1433e-05	0.0123227	0.0154377	0.00071033	2.82749	8442.73	8315.01	9.8	0.815101	0.753184	0.753849		2.91949	11130.5	2.88483	4158.73	0.0346565	6971.75		-3506.1				0
688		0.000114675	0.0152595	0.0138788	0.000542114	2.75064	8081.32	7714.06	9.8	0.822528	0.796571	0.769734		2.94807	10483.9	2.73273	2834.72	0.215339	7649.22		13884.7				1
689		0.0076743	0.00354357	0.0116558	0.000878136	2.81887	8175.27	8264.88	9.8	0.812345	0.757579	0.785855		2.89592	10303	2.78844	4807.36	0.107483	5495.66		5252.63				1
690		0.000218907	0.00981208	0.00116642	0.0011159	2.63262	8024.84	8115.55	9.8	0.82248	0.767958	0.788719		2.96666	8616.44	2.78186	4858.43	0.184796	3758.01		14721.5				1
691		0.00201963	0.00531925	0.0183926	0.000633165	2.79259	8299.6	8326.99	9.8	0.807567	0.754251	0.794607		2.8878	11409.9	2.74337	6444.29	0.144436	4965.61		9477.96				1
692		0.00083153	0.00345658	0.00687393	0.000694431	2.62539	8444.09	8368.88	9.8	0.792705	0.779524	0.752018		2.85213	9880.35	2.83358	3439.23	0.0185551	6441.12		-4585.61				0
693		5.00149e-06	0.000868268	0.0200481	0.00103537	2.58839	8137.35	8573.04	9.8	0.809352	0.76932	0.775202		2.89783	11548.5	2.75522	2891.23	0.142617	8657.26		5604.43				1
694		0.00915451	0.00419412	0.00635628	0.000984746	2.70429	8153.69	7849.48	9.8	0.820872	0.758416	0.801777		2.92816	9483.62	2.80341	3704.15	0.124744	5779.47		6694.88				1
695		5.06252e-06	0.0166546	0.031401	0.00076327	2.81194	8134.93	8292.66	9.8	0.818703	0.759191	0.743663		2.90635	13068	2.87496	3679.52	0.0313935	9388.49		-6249.13				0
696		0.000929317	0.00300552	0.0203007	0.000669477	2.86505	8340.9	8135.04	9.8	0.838836	0.772806	0.781473		2.99626	11698.2	2.77282	4408.15	0.223434	7290.08		15053.3				1
697		0.0166388	0.00148765	0.0333807	0.00079139	2.65966	7963.51	8267.84	9.8	0.844438	0.753796	0.769818		2.94974	13086.3	2.81858	3784.76	0.131159	9301.51		3814.43				1
698		0.00145884	0.0129685	0.00375423	0.000640238	2.67177	8189.31	8019.06	9.8	0.757165	0.757985	0.794565		2.72894	9160.18	2.84967	6706.61	-0.120728	2453.58		-14526.4				0
699		0.00166365	0.000909226	0.00316809	0.000871633	2.98303	7936.7	8204.73	9.8	0.830553	0.775836	0.797581		2.98859	8824.86	2.81598	3283.34	0.172605	5541.52		11719				1
700		0.0255792	0.000824494	0.0348194	0.000726616	2.8336	8226.37	8027.62	9.8	0.824443	0.785005	0.764277		2.8556	13430.3	2.76034	2898.24	0.0952571	10532		-1006.31				0
701		5.66454e-06	0.00705415	0.00515401	0.000616825	2.89621	8095.85	8067.09	9.8	0.819911	0.772524	0.814724		2.95339	9273.39	2.84634	2758.73	0.107047	6514.66		4190.01				1
702		0.00413411	0.0031061	0.00254449	0.000736617	2.66195	8194.14	7864.33	9.8	0.792214	0.801498	0.816202		2.84699	8983.51	2.82731	5525.2	0.0196807	3458.31		-1490.24				0
703		0.00037818	0.00456053	0.00692893	0.000787606	2.61575	8081.45	8007.68	9.8	0.816372	0.769339	0.791914		2.93734	9512.66	2.76952	3933.54	0.167815	5579.12		11202.4				1
704		0.000503449	0.0389914	0.0206098	0.000715916	2.91488	7931.36	8177.43	9.8	0.7681	0.768351	0.772763		2.74392	11351.7	2.68367	3995.89	0.0602511	7355.77		-1330.66				0
705		0.0177798	0.0342311	0.00469413	0.000691677	2.82377	7977.22	8124.68	9.8	0.817965	0.749779	0.791075		2.89259	9067.32	2.77876	3966.36	0.113839	5100.96		6282.95				1
706		0.00239889	0.00106009	0.0144591	0.00107107	2.71225	7770.86	7904.45	9.8	0.81169	0.759695	0.747595		2.90419	10276.1	2.75649	4615.54	0.147695	5660.59		9108.89				1
707		0.0114461	0.00257997	0.0285122	0.000776191	2.58516	8189.7	8231.34	9.8	0.801897	0.757281	0.767282		2.82818	12656.8	2.74241	6760.35	0.0857671	5896.48		2680.23				1
708		0.000640356	0.00039921	0.0116409	0.000622004	2.67324	8256.55	7917.85	9.8	0.820647	0.725525	0.803112		2.94637	10360.9	2.88469	4379	0.0616869	5981.9		186.782				1
709		0.0145734	0.00996384	0.0203774	0.000560963	2.88014	7963.48	8277.21	9.8	0.808543	0.752595	0.775897		2.84998	11331.9	2.80768	6739.59	0.0423008	4592.28		-362.198				0
710		0.000126118	0.0113687	0.00822598	0.000779022	2.82137	8184.4	8318.52	9.8	0.805825	0.758126	0.780034		2.89833	9823.05	2.80267	5362.57	0.0956625	4460.48		5105.77				1
711		0.00238561	0.00282077	0.00859776	0.000900305	2.6112	8145.36	8191.67	9.8	0.822732	0.791626	0.810347		2.95246	9834.99	2.75065	2394.16	0.201817	7440.83		12740.9				1
712		0.00210193	0.0120518	0.0087774	0.0006915	2.72527	8132	8108.81	9.8	0.808811	0.754595	0.779752		2.9022	9830.53	2.81668	2980.97	0.0855263	6849.56		1703.06				1
713		0.00300209	0.00271969	0.0104406	0.000603735	2.92351	8004.03	8374.51	9.8	0.784515	0.770508	0.793008		2.81448	9981.29	2.88101	4176.1	-0.0665206	5805.18		-12457.2				0
714		0.00749185	0.00674397	0.0429215	0.000613094	2.87367	8028.42	8240.93	9.8	0.793211	0.761028	0.766075		2.79192	14454.3	2.7077	7741.82	0.0842193	6712.53		1709.41				1
715		0.000100352	0.0107679	0.0271145	0.000856127	2.77805	8008.14	8216.47	9.8	0.770221	0.756396	0.773076		2.75208	12353	2.87701	2566.07	-0.124925	9786.89		-22279.4				0
716		0.00250764	0.00927817	0.0293245	0.00056239	2.8948	8023.09	8154.28	9.8	0.811518	0.737298	0.833045		2.88905	12629.5	2.86984	3640.04	0.0192092	8989.45		-7068.54				0
717		0.00348384	0.00659126	0.0125785	0.000807654	2.89209	8114.79	8365.39	9.8	0.799063	0.789287	0.757885		2.85943	10398.5	2.87992	2828.49	-0.0204903	7570.05		-9619.08				0
718		0.00145906	0.000349786	0.00237396	0.000618425	2.74296	8079.46	8106.47	9.8	0.840403	0.773989	0.788928		3.02497	8849.84	2.6932	3110.03	0.331776	5739.81		27437.8				1
719		0.00100392	0.000572084	0.00179906	0.000784851	2.79134	8086.78	8360.82	9.8	0.788713	0.771634	0.760962		2.84398	8774.51	2.85323	4355	-0.00924797	4419.51		-5344.31				0
720		0.00408598	0.0132483	0.031087	0.000793269	3.14407	8041.42	8239.71	9.8	0.817696	0.756986	0.795736		2.89829	12877.8	2.72661	3097.05	0.171682	9780.72		7387.44				1
721		0.0022837	0.00568606	0.0274354	0.000830042	2.78395	7898.14	8030.11	9.8	0.819235	0.747861	0.778407		2.9144	12214.4	2.88178	2792.19	0.0326186	9422.17		-6160.31				0
722		0.0110351	0.0368977	0.0142654	0.00085408	2.6558	8090.54	8276.03	9.8	0.824387	0.782329	0.780506		2.91806	10565.8	2.81097	2384.73	0.107093	8181.04		2528.21				1
723		0.00872592	0.00657493	0.0265619	0.000927751	2.7609	8023.7	8039.01	9.8	0.785896	0.757088	0.75948		2.7821	12217.9	2.80162	4491.91	-0.0195221	7726.03		-9678.24				0
724		1.97826e-06	0.0158792	0.0200775	0.000524231	2.8282	8175.51	8491.49	9.8	0.792602	0.786583	0.788328		2.83737	11547.4	2.90574	5645.24	-0.0683723	5902.14		-12739.4				0
725		0.0036477	0.0175873	0.00940567	0.000881895	2.66566	7817.37	8173.27	9.8	0.8132	0.773751	0.741474		2.91035	9616.69	2.81362	2853.91	0.0967363	6762.78		2910.85				1
726		0.000168486	0.00357409	0.00429054	0.00109646	2.70272	8019.81	8383.44	9.8	0.78046	0.765402	0.812314		2.8149	9083.62	2.78282	3864.12	0.0320792	5219.5		-2011.58				0
727		0.000712371	4.40505e-05	0.0173032	0.000971208	2.57708	8042.67	8159.55	9.8	0.810937	0.750638	0.799905		2.90599	10981.4	2.77477	3877.32	0.131221	7104.1		6018				1
728		0.0288861	0.000521501	0.00915076	0.000687886	2.77232	8096.06	7961.9	9.8	0.78552	0.779944	0.812254		2.74704	9798.14	2.83069	4221.99	-0.0836435	5576.15		-13940.5				0
729		0.00773191	0.00715496	0.00270221	0.000800996	2.66328	8233.87	8017.93	9.8	0.792061	0.747881	0.797007		2.8356	9043.81	2.81	3267.63	0.0255975	5776.19		-3216.43				0
730		0.00461332	0.00500716	0.0263576	0.000614474	2.79506	7969.72	8263.25	9.8	0.797898	0.745935	0.799477		2.83855	12196.6	2.78556	2694.77	0.0529915	9501.88		-4202.72				0
731		5.4085e-05	0.0150102	0.0137869	0.000682728	2.76233	8276.55	8267.89	9.8	0.796468	0.797975	0.845791		2.86145	10743.5	2.87722	3032.04	-0.0157637	7711.46		-9287.83				0
732		5.63251e-05	0.00436586	0.0048189	0.00118679	2.54232	8327.89	8151.11	9.8	0.78816	0.778727	0.800155		2.84163	9456.1	2.79189	3545.38	0.0497434	5910.72		-936.384				0
733		0.00167541	0.00990702	0.00571242	0.000590947	2.83953	8008.64	8471.18	9.8	0.811473	0.75864	0.766797		2.91689	9288.24	2.8345	2178.36	0.0823919	7109.87		1129.32				1
734		0.00178194	0.0059462	0.0187207	0.000547012	2.71654	7873.54	8260.44	9.8	0.805976	0.758284	0.786256		2.88198	11007.9	2.7129	4361.46	0.169082	6646.46		10261.7				1
735		0.00478714	0.00912985	0.0121703	0.000879929	2.71851	8539.36	8325.7	9.8	0.788972	0.784991	0.772394		2.82137	10749.2	2.8048	4874.81	0.0165662	5874.4		-4217.78				0
736		0.00139186	0.0113672	0.00225808	0.000899815	2.96002	8034.4	8272.6	9.8	0.822871	0.735667	0.793993		2.963	8788.64	2.86762	7170.26	0.0953791	1618.37		7919.53				1
737		0.0120729	0.0134861	0.00698246	0.000732419	2.66909	8066.64	8138.1	9.8	0.80236	0.771953	0.80588		2.85379	9492.55	2.90506	2513.35	-0.0512722	6979.21		-12106.4				0
738		0.00190963	0.00962552	0.0172337	0.000711509	2.86493	8129.17	7980.48	9.8	0.807631	0.764209	0.790655		2.88863	11030.4	2.88611	2361.26	0.00252325	8669.18		-8416.85				0
739		0.00661688	0.00147357	0.00288223	0.000645597	2.92323	8136.15	8165.29	9.8	0.792233	0.764144	0.798082		2.83943	8976.73	2.89205	5291.64	-0.0526126	3685.09		-8946.35				0
740		0.000800368	0.0147924	0.00312121	0.000900242	2.70979	7909.19	8070.1	9.8	0.773682	0.769048	0.794996		2.78971	8788.55	2.76025	7994.9	0.0294595	793.649		2152.3				1
741		0.00150687	0.00881473	0.0169616	0.000449719	2.84939	7999.72	8531.72	9.8	0.778679	0.758101	0.808789		2.79125	10936.3	2.76364	4876.84	0.0276051	6059.43		-3298.92				0
742		0.0232794	0.00973703	0.0159547	0.00106833	2.61032	8139.57	8193.34	9.8	0.773771	0.738717	0.835406		2.71585	10832.5	2.71025	3404.21	0.00559022	7428.33		-6869.3				0
743		0.0277177	0.00102361	0.0274324	0.000771792	2.81277	8349.04	8240.29	9.8	0.801349	0.776531	0.76708		2.78186	12638.1	2.81656	2883.46	-0.0346941	9754.63		-13224				0
744		0.00225365	0.00414717	0.0151635	0.000974151	2.75955	7994.34	8028.14	9.8	0.784127	0.749864	0.807914		2.81065	10618.3	2.80303	5924.72	0.00762077	4693.56		-3931.49				0
745		0.015593	0.00366183	0.00973253	0.0009735	2.64494	7979.57	8330.66	9.8	0.817379	0.758501	0.777433		2.89221	9815.08	2.73772	2806.04	0.154498	7009.04		8440.81				1
746		0.00122253	0.0114559	0.00120669	0.000646617	3.11609	8135.82	8115.08	9.8	0.814197	0.784648	0.786601		2.93426	8731.61	2.77214	3320.26	0.162121	5411.35		10800.7				1
747		0.00878271	0.00642298	0.0109365	0.000800043	2.73164	8274.28	8263.03	9.8	0.817828	0.772575	0.763512		2.91141	10289.2	2.77758	2646.49	0.133831	7642.71		5740.36				1
748		0.0119629	0.00742447	0.0270509	0.00058201	2.90601	8221.67	8266.31	9.8	0.789622	0.73389	0.774844		2.78573	12479.3	2.8002	2667.36	-0.0144629	9811.89		-11258.2				0
749		0.00334877	0.00178429	0.00143541	0.00174992	2.54486	8348.94	8050.96	9.8	0.780101	0.758777	0.769007		2.80731	8976.56	2.79495	2785.52	0.0123695	6191.03		-4954.09				0
750		0.000151146	0.0190151	0.0129436	0.000763927	2.66287	8079.51	8260.07	9.8	0.794997	0.760106	0.769276		2.85258	10392.7	2.94788	2772.45	-0.0952916	7620.22		-17149.4				0
751		0.00111104	0.00255068	0.00640166	0.00086198	2.89834	8023.88	8013.54	9.8	0.823783	0.775248	0.766038		2.96151	9389.84	2.80506	4549.74	0.156451	4840.1		10805				1
752		0.00139013	0.0134312	0.00530839	0.000554499	2.71735	8232.73	7959.75	9.8	0.789687	0.75175	0.777759		2.84157	9426.03	2.75029	2882.15	0.0912818	6543.88		2584.3				1
753		0.0067734	0.000938079	0.00536584	0.000822101	2.70124	8235.78	8539.25	9.8	0.796471	0.784434	0.789957		2.85111	9462.9	2.66139	8033.79	0.189724	1429.11		17543.3				1
754		0.00174482	0.00692233	0.0110322	0.00115	2.64536	7955.58	8096.71	9.8	0.79213	0.748568	0.790149		2.84312	9979.35	2.88427	4565.96	-0.0411508	5413.39		-9528.48				0
755		0.00617419	0.0451118	0.0130462	0.000768117	2.69687	8135.84	8128.56	9.8	0.835052	0.743413	0.767586		2.96904	10438.6	2.78452	2816.22	0.184514	7622.4		10829				1
756		0.000144683	0.00290359	0.0455223	0.000777426	2.74561	7722.11	8064.68	9.8	0.817794	0.769003	0.765058		2.89338	14520.2	2.77974	4048.59	0.113643	10471.7		892.612				1
757		0.00124098	0.00353075	0.00709964	0.000626351	2.66163	8097.89	7828.67	9.8	0.828978	0.777215	0.779897		2.97867	9539.43	2.94724	5697.21	0.0314302	3842.22		-699.203				0
758		0.00285268	0.00796481	0.010033	0.000764667	2.79449	8024.02	8351.45	9.8	0.822172	0.770865	0.795728		2.94612	9926.13	2.70638	4831.28	0.239736	5094.85		18878.8				1
759		0.0133599	0.00493927	0.00371075	0.000841034	2.74593	8078.14	8191.4	9.8	0.796654	0.758911	0.784211		2.83433	9032.3	2.80503	6046.84	0.0293007	2985.46		-55.3947				0
760		0.00123566	0.00714019	0.0301948	0.00071062	2.77095	8001.28	8354.89	9.8	0.830537	0.780303	0.772663		2.95169	12776.3	2.92854	3660.44	0.0231455	9115.89		-6801.34				0
761		0.00153122	0.0187529	0.0194749	0.00062866	2.70834	8498.61	8125.24	9.8	0.787263	0.773795	0.768546		2.81324	11722.7	2.70445	3268.59	0.108795	8454.1		2425.36				1
762		3.49616e-05	0.0035537	0.0199001	0.000753297	2.75878	8141.44	8115.97	9.8	0.811301	0.758104	0.766833		2.90325	11443.8	2.79887	4953.53	0.10438	6490.25		3947.7				1
763		0.00407384	0.015523	0.00946922	0.000745986	2.77179	8170.2	8519.22	9.8	0.796233	0.729636	0.753179		2.85025	9996.01	2.81883	8992.96	0.0314188	1003.05		2138.83				1
764		7.94675e-07	0.00228924	0.00849279	0.000858551	2.90936	8051.88	8070.05	9.8	0.781758	0.77563	0.755655		2.81431	9725.79	2.82655	2605.22	-0.012238	7120.57		-8344.37				0
765		0.00186761	0.00615335	0.000944103	0.000897993	2.71544	7800.53	8114.58	9.8	0.785516	0.788792	0.787867		2.83124	8358.06	2.70605	4147.31	0.125195	4210.75		8308.71				1
766		0.000147468	0.00314256	0.00516608	0.00095305	2.80587	8140.81	8027.99	9.8	0.823335	0.743916	0.774584		2.96448	9315.71	2.79148	3108.82	0.173005	6206.89		11093.6				1
767		0.00166755	0.0106691	0.0214441	0.000679651	2.74328	7894.48	8219.86	9.8	0.81993	0.801432	0.745689		2.92322	11418.6	2.85162	9732.92	0.0715946	1685.68		5473.78				1
768		0.00231486	0.000523702	0.00591762	0.000706784	2.74645	7893.25	8153.42	9.8	0.790748	0.746961	0.776603		2.84282	9178.38	2.80926	6788.02	0.0335633	2390.36		965.973				1
769		0.00514144	0.00350236	0.0110807	0.000809475	2.81549	7995.13	8298.88	9.8	0.809386	0.749165	0.77803		2.89339	10047.7	2.91963	5977.3	-0.0262378	4070.42		-6694.2				0
770		0.0095828	0.028322	0.00467842	0.000656472	2.85901	8228.09	8407.78	9.8	0.809539	0.725403	0.750009		2.88697	9339.81	2.8247	4392.51	0.0622755	4947.3		1280.25				1
771		0.0266717	0.00208076	0.0140745	0.000944998	2.69864	7871.5	8413.49	9.8	0.797364	0.770496	0.779012		2.78691	10320.3	2.85403	2611.55	-0.06711	7708.74		-14419.7				0
772		0.0105757	0.00700767	0.00741035	0.000775027	2.58216	7964.66	8459.81	9.8	0.829798	0.781483	0.784754		2.95307	9472.34	2.81941	2755.04	0.13366	6717.3		6648.65				1
773		0.000108247	0.0104113	0.0018244	0.000721374	2.74962	8435.48	8205.37	9.8	0.799361	0.781282	0.740806		2.88388	9125.43	2.82989	3468.37	0.0539837	5657.05		-258.686				0
774		0.00240838	0.000258513	0.0288235	0.00125769	2.77464	8257	7866.55	9.8	0.787084	0.759651	0.779273		2.80543	12754.4	2.80782	5180.12	-0.00239392	7574.3		-7813.7				0
775		0.00945123	0.000766128	0.018613	0.000813809	2.73014	8169.7	8481.51	9.8	0.816214	0.798003	0.793471		2.89713	11322.5	2.7707	3670.96	0.12643	7651.49		4991.51				1
776		0.012189	0.00342822	0.00112431	0.00110174	2.74913	7913.85	8573.09	9.8	0.841088	0.762064	0.788041		2.99648	8495.32	2.88379	4890.5	0.112689	3604.83		7664.07				1
777		0.0166571	0.00399739	0.0208889	0.000722248	2.95638	8259.59	8183.1	9.8	0.806886	0.776259	0.815986		2.84236	11658.5	2.84829	6776.59	-0.00592349	4881.89		-5474.24				0
778		2.51606e-06	0.0135632	0.0253301	0.000688388	2.8471	8359.61	8029.47	9.8	0.834468	0.761949	0.778661		2.97345	12397.7	2.85993	2456.95	0.113519	9940.74		1411.17				1
779		0.0617675	7.23135e-05	0.00995078	0.00140927	2.73027	8306.29	8029.95	9.8	0.817683	0.750572	0.789335		2.75807	10071.7	2.84098	6043.48	-0.0829097	4028.25		-12319.2				0
780		0.0109607	0.0200384	0.0153988	0.000938769	2.53226	8361.04	8125.26	9.8	0.778036	0.768279	0.773997		2.76035	10994.1	2.90562	2972.6	-0.145269	8021.45		-22548.3				0
781		0.0058419	0.00587359	0.0101232	0.000762113	2.72338	7737.22	8212.21	9.8	0.741717	0.748056	0.802861		2.65777	9646.83	2.6655	2963.82	-0.00773828	6683.01		-7456.84				0
782		0.000117276	0.00468787	0.0098705	0.000593807	2.86443	7796.67	8384.24	9.8	0.777105	0.745154	0.789549		2.79678	9684.03	2.82966	3580.54	-0.0328834	6103.49		-9391.83				0
783		0.0226727	0.00279991	0.0124871	0.000840992	3.26108	8065.46	8298.77	9.8	0.791856	0.763851	0.754026		2.78017	10273.9	2.95064	4833.84	-0.170469	5440.06		-22487				0
784		0.00633682	0.00090162	0.00458369	0.000578866	2.7707	7962.52	7895.02	9.8	0.829569	0.783705	0.78987		2.96926	9047.84	2.81816	2310.67	0.151103	6737.17		8373.12				1
785		0.000447996	0.0022941	0.00706791	0.000831261	2.53202	7868.75	8043.75	9.8	0.767442	0.742241	0.782624		2.76492	9324.99	2.7209	2369.73	0.0440229	6955.26		-2552.97				0
786		0.00323105	0.0237252	0.00681551	0.000701675	2.82527	8324.97	8121.02	9.8	0.802672	0.769938	0.760999		2.87866	9748.1	2.9436	3911.26	-0.0649369	5836.83		-12330.5				0
787		6.74362e-05	0.00188052	0.0044425	0.000822338	2.57045	8009.19	8610.08	9.8	0.790827	0.737544	0.771395		2.851	9097.12	2.81388	2730.5	0.0371188	6366.61		-2654.73				0
788		0.00122308	0.00820256	0.00435647	0.00113632	2.60938	8036.24	8268.42	9.8	0.851862	0.76703	0.752121		3.06236	9100.46	2.86039	2317.88	0.201972	6782.59		13414.6				1
789		0.00369224	0.00855835	0.00352711	0.000771774	2.66919	7913.02	8224.47	9.8	0.833756	0.73538	0.802838		2.99295	8853.15	2.80062	4514.93	0.192326	4338.22		14894.4				1
790		0.0195478	0.0207918	0.0173356	0.00103318	2.67279	8237.33	8136.44	9.8	0.809562	0.772192	0.77263		2.84058	11110.9	2.85842	5562.67	-0.0178417	5548.2		-7332.37				0
791		0.0220107	0.0179327	0.011807	0.000680325	2.77746	8218.77	8094.46	9.8	0.804781	0.760209	0.754421		2.8247	10307.8	2.76355	6320.89	0.0611457	3986.94		2127.63				1
792		0.000391331	0.000136808	0.00419975	0.000919135	2.71699	8140.78	8025.51	9.8	0.807454	0.756513	0.794147		2.90952	9177.8	2.77772	5340.35	0.131793	3837.45		9341.85				1
793		2.08231e-05	0.00638424	0.0125553	0.000883662	2.78089	8178.22	8115.47	9.8	0.816567	0.745223	0.757709		2.93008	10444.1	2.87958	2498.33	0.0504985	7945.8		-2895.94				0
794		0.0042186	0.017265	0.00760963	0.00135909	2.68538	8091.04	8173.4	9.8	0.778136	0.754297	0.74316		2.78893	9637.04	2.83436	6175.65	-0.0454299	3461.39		-8004.38				0
795		0.00519674	0.010632	0.0210987	0.000816155	2.62296	8136.32	8065.28	9.8	0.822739	0.737479	0.785707		2.92505	11581.4	2.79396	2973.41	0.131093	8607.97		4501.31				1
796		0.00215283	0.00746711	0.0022689	0.000830322	2.64524	8195.91	8331.52	9.8	0.792779	0.759648	0.815299		2.85474	8951.49	2.78798	2802.32	0.066756	6149.17		526.434				1
797		9.46395e-05	0.0087205	0.0147423	0.000677458	2.55044	8075.53	8336.15	9.8	0.786926	0.750351	0.801873		2.82573	10661.2	2.73523	4615.14	0.0904928	6046.02		3003.26				1
798		0.00039217	0.00153002	0.00324665	0.000939857	2.74169	8384.98	7902.04	9.8	0.797114	0.757545	0.787626		2.87395	9280.31	2.8223	4241.85	0.0516438	5038.46		125.917				1
799		2.10189e-06	0.003946	0.0160273	0.00110812	2.52154	8233.03	8479.58	9.8	0.808235	0.791914	0.76683		2.89789	11018.2	2.84221	2467.62	0.055685	8550.6		-2982.1				0
800		0.00235202	1.13635e-06	0.00968562	0.000619584	2.67531	8099.58	8079.93	9.8	0.801237	0.818829	0.752996		2.8748	9938.95	2.80076	2722.21	0.0740415	7216.74		187.41				1
801		0.00150718	0.000185588	0.00868247	0.000733486	2.86335	8069.63	8196.15	9.8	0.815216	0.79028	0.796052		2.92852	9766.74	2.79111	3158.3	0.137407	6608.44		7132.23				1
802		0.000171525	0.0191319	0.0244743	0.000748452	2.89546	8304.01	8058.48	9.8	0.800095	0.749096	0.783519		2.85515	12188.6	2.83258	4765.01	0.022575	7423.56		-5166.06				0
803		0.00063013	0.0211673	0.0126263	0.00104871	2.77698	7797.88	8380.27	9.8	0.808402	0.743016	0.784363		2.89848	10101.9	2.80776	3821.45	0.0907179	6280.47		2791.32				1
804		1.99897e-05	0.000589338	0.00108684	0.00128016	2.58274	8341.25	8208.64	9.8	0.793489	0.756117	0.79382		2.86468	8919.78	2.82768	5551.74	0.0369992	3368.05		331.875				1
805		0.00563663	0.00740154	0.00819242	0.00074849	2.86934	8093.73	8147.89	9.8	0.795361	0.730817	0.794998		2.8466	9698.03	2.86947	7249.68	-0.0228619	2448.35		-4734.54				0
806		0.0179408	0.00164813	0.0119571	0.000852891	2.873	8441.32	8294.94	9.8	0.799858	0.780706	0.792656		2.82354	10590.7	2.82031	3158.22	0.0032297	7432.52		-7109.55				0
807		0.0134367	0.0195452	0.00394095	0.00078118	2.43395	7936.25	8274.74	9.8	0.806351	0.761712	0.773783		2.86674	8927.87	2.8325	12125.6	0.0342474	-3197.68		6622.43				1
808		0.0018402	0.022187	0.000329141	0.000729794	3.07295	8316.86	8213.47	9.8	0.823891	0.773998	0.793374		2.96796	8782.96	2.78667	3988.31	0.181294	4794.66		13334.8				1
809		0.0217963	0.00615822	0.0137001	0.000709839	2.77721	7955.86	8162.3	9.8	0.804284	0.742071	0.820839		2.82584	10338.9	2.89124	3546.21	-0.0654015	6792.73		-13332.9				0
810		0.0015421	0.0189072	0.0383007	0.0011935	2.66147	8173.34	7897.77	9.8	0.802157	0.752889	0.783445		2.84017	13925.8	2.72941	2745.83	0.110763	11180		-103.717				0
811		4.82897e-05	0.0190433	0.00904452	0.000507147	2.9858	8263.63	7997.91	9.8	0.782944	0.795907	0.838158		2.81846	9995.98	2.80842	5257.46	0.0100443	4738.51		-3734.08				0
812		0.00609564	0.00611651	0.00338483	0.00114466	2.66876	8076.63	8293.54	9.8	0.774445	0.768702	0.764732		2.77732	8993.85	2.75932	2186.41	0.0179983	6807.44		-5007.62				0
813		0.00162325	0.00288847	0.0342723	0.000646085	2.64026	8123.14	8246.03	9.8	0.814031	0.779374	0.79316		2.8937	13434.3	2.83464	4667.35	0.0590518	8766.98		-2861.8				0
814		0.0073822	0.00313844	0.00983912	0.000922072	2.64951	8417.32	8341.57	9.8	0.814628	0.741672	0.804204		2.90751	10293	2.81916	5101.03	0.0883546	5191.93		3643.53				1
815		0.000750345	0.0021187	0.00719905	0.00116412	2.65002	8410.62	8155.54	9.8	0.801323	0.736051	0.776494		2.88276	9890.29	2.76026	3272.77	0.122501	6617.51		5632.61				1
816		0.0186743	0.00973314	0.00429251	0.000635744	2.55121	7947.85	8169.73	9.8	0.800419	0.751932	0.7853		2.83116	8981.01	2.81181	2234.17	0.0193448	6746.84		-4812.35				0
817		0.00193803	0.00250891	0.00266175	0.000847934	2.65521	8175.29	8380.18	9.8	0.808851	0.77495	0.788321		2.91162	8991.42	2.82825	6566.35	0.0833691	2425.07		5911.83				1
818		0.00293167	0.00170888	0.000632455	0.00139685	2.50124	8390.68	8206.64	9.8	0.774602	0.727123	0.773587		2.78993	8901.54	2.89827	6580.67	-0.108335	2320.87		-13154.4				0
819		0.0041693	0.0179751	0.0210958	0.00142674	2.63324	8293.74	8071.46	9.8	0.799624	0.73588	0.790397		2.84728	11749.7	2.81027	4157.19	0.0370039	7592.52		-3892.13				0
820		0.000669004	0.00727379	0.0135625	0.000621007	2.66431	8068.85	8051.77	9.8	0.809446	0.799782	0.744919		2.90171	10462.1	2.79624	2548.5	0.105477	7913.56		2634.09				1
821		0.00860816	0.0122797	0.00713519	0.00121077	2.71345	7862.96	8194.98	9.8	0.836156	0.736973	0.816304		2.98154	9324.78	2.73107	2500.91	0.250468	6823.87		18222.9				1
822		0.000810656	0.0010751	0.00114984	0.000785828	2.77229	7987.4	8243.52	9.8	0.776343	0.771422	0.778753		2.80153	8576.81	2.87145	3394.83	-0.0699247	5181.98		-12174.4				0
823		0.000312535	0.00155381	0.00797741	0.00112787	2.51024	8066.78	8127.21	9.8	0.82149	0.764932	0.754045		2.95342	9660.64	2.78158	4126.66	0.171845	5533.99		11650.5				1
824		0.00033039	0.0370201	0.0195736	0.000587698	2.91985	8197.26	8019.16	9.8	0.796034	0.736456	0.750812		2.84054	11428.7	2.98538	2897.48	-0.144836	8531.2		-23014.8				0
825		0.0057488	0.0182972	0.0208603	0.000829467	2.46259	8110.36	8375.56	9.8	0.803156	0.730982	0.798672		2.85558	11539.9	2.74261	3577.11	0.112965	7962.76		3333.76				1
826		0.00537562	0.0249597	0.00967436	0.000588732	2.78553	8020.25	8318.31	9.8	0.834279	0.722268	0.782562		2.97835	9855.31	2.76189	4722.05	0.21646	5133.25		16512.8				1
827		0.000811133	0.0029278	0.0118275	0.000792258	2.81232	8176.42	8038.12	9.8	0.791881	0.780769	0.776359		2.84426	10312.6	2.76526	3283.66	0.0790027	7028.92		871.349				1
828		3.30303e-06	0.0130673	0.0357719	0.000481579	2.74168	8190.55	8200.88	9.8	0.79199	0.763103	0.806353		2.81922	13675.4	2.70701	5807.67	0.112208	7867.7		3353.11				1
829		0.00273266	0.0189333	0.00841566	0.00124471	2.7378	8202.13	8192.01	9.8	0.801426	0.748559	0.788011		2.87449	9849.05	2.81433	6403.3	0.0601642	3445.76		2570.66				1
830		0.0113873	0.00263779	0.00172773	0.00084129	2.51058	8271.95	8210.15	9.8	0.798648	0.741645	0.808478		2.84952	8940.95	2.87982	3926.91	-0.0303022	5014.04		-8044.26				0
831		0.000604208	0.00401475	0.00732462	0.000837183	2.77091	7935.83	8001.48	9.8	0.788053	0.756135	0.777098		2.83636	9425.35	2.64405	2872.12	0.192313	6553.23		12678				1
832		0.0128679	0.00100482	0.0112868	0.000984074	2.63156	8307.94	8205.99	9.8	0.807248	0.771127	0.780791		2.86391	10358	2.80741	3637.37	0.0564975	6720.61		-1070.86				0
833		0.0307107	0.00926977	0.00420354	0.000818276	2.93304	7978.93	7967.51	9.8	0.773311	0.78329	0.791815		2.704	8981.59	2.84269	2183.96	-0.138693	6797.63		-20666.9				0
834		0.0159107	0.00172987	0.00408067	0.000673435	2.64562	8231.23	8098.61	9.8	0.797959	0.77499	0.762289		2.831	9233.98	2.87724	5269.13	-0.0462334	3964.86		-8588.2				0
835		0.00034956	0.0174468	0.00453642	0.000617753	2.81457	8145.59	8071.56	9.8	0.772564	0.757415	0.776851		2.78492	9229.02	2.7888	3262.41	-0.00387805	5966.61		-6354.41				0
836		0.00590136	0.00866941	0.00638424	0.00109644	2.45855	8097.99	8368.56	9.8	0.801805	0.770955	0.779336		2.87023	9452.09	2.86454	2209.51	0.00569437	7242.58		-6673.14				0
837		0.00153207	0.00715641	0.0151344	0.000849121	2.60517	8385.67	8060.55	9.8	0.787284	0.795703	0.767872		2.82142	11022	2.83478	5599.28	-0.0133537	5422.74		-6758.12				0
838		2.75285e-05	0.011219	0.00315842	0.00100211	2.61297	8333.82	7937.01	9.8	0.817564	0.723917	0.770574		2.94674	9218.44	2.94516	2801.67	0.00158128	6416.77		-6258.64				0
839		0.011304	0.00948482	0.00546827	0.000750943	2.6498	8334.95	8020.72	9.8	0.818525	0.72304	0.761744		2.91347	9542.51	2.85481	3119.52	0.058663	6422.98		-556.684				0
840		0.00318443	0.0115309	0.0108515	0.000962161	2.81279	8048.12	7852.83	9.8	0.775909	0.764293	0.75357		2.78085	10042.1	2.89017	4037.03	-0.109321	6005.08		-16937.2				0
841		4.51453e-05	0.00155434	0.00952281	0.000898784	2.57569	7989.4	8162.6	9.8	0.777659	0.812157	0.752459		2.79884	9809.53	2.88312	4843.51	-0.0842872	4966.02		-13394.7				0
842		0.0013595	0.00825312	0.017106	0.000679742	2.78684	8036.66	8123.51	9.8	0.827832	0.765466	0.764362		2.95897	10944.5	2.84931	4347.46	0.109652	6597.07		4368.11				1
843		0.00105819	0.00106566	0.00960112	0.000610438	2.83214	8142.19	8121.13	9.8	0.773379	0.77267	0.782768		2.78177	9960.45	2.80365	5544.26	-0.021874	4416.19		-6603.59				0
844		6.33576e-05	0.0105563	0.0111479	0.000837035	2.80515	8249.79	8159.37	9.8	0.829153	0.757924	0.785645		2.97641	10305	2.82125	3065.22	0.155161	7239.79		8276.35				1
845		0.0144238	0.0112081	0.0149343	0.000703551	2.75969	8096.97	8289.48	9.8	0.825588	0.799479	0.733064		2.91379	10674.2	2.88072	4481.82	0.0330766	6192.38		-2884.73				0
846		0.00437237	0.00429329	0.0148774	0.000702952	2.64986	8136.51	8114.37	9.8	0.816095	0.796651	0.779167		2.91445	10700.7	2.8715	3052.86	0.0429481	7647.85		-3353.04				0
847		0.000110593	0.0133896	0.0130586	0.000556559	2.88486	8226.07	7914.6	9.8	0.807483	0.756217	0.811356		2.89879	10537.3	2.76723	3555.17	0.131562	6982.15		6174.05				1
848		0.00649655	0.0093524	0.0102349	0.000663653	2.7418	8178.79	8418.98	9.8	0.806914	0.787904	0.775087		2.88127	10106.9	2.83823	3342.53	0.0430371	6764.34		-2460.63				0
849		0.00687577	0.0143719	0.0606753	0.00115255	2.49784	8223.9	8067.19	9.8	0.779705	0.790473	0.776289		2.72795	16872	2.75855	2900.07	-0.0306009	13971.9		-17032				0
850		2.35253e-05	0.0028677	0.0307001	0.000685522	2.64753	8318.46	8315.89	9.8	0.792493	0.792945	0.771465		2.82735	13144.8	2.8166	4032.84	0.0107512	9112		-8036.88				0
851		2.20423e-05	0.0179212	0.000995792	0.00109642	2.80017	8442.4	8273.93	9.8	0.812143	0.746436	0.754714		2.93057	9009.43	2.89633	5096.34	0.034244	3913.09		-488.691				0
852		0.000830437	0.00886721	0.0126545	0.000905124	2.52641	7963.96	8020.66	9.8	0.822344	0.78774	0.797331		2.94932	10225.2	2.77121	4967.6	0.178106	5257.62		12553				1
853		0.00585626	0.00429769	0.000365808	0.000868409	2.56136	8018.12	8190.64	9.8	0.81289	0.749766	0.793255		2.91722	8488.12	2.84821	3925.48	0.069005	4562.64		2337.86				1
854		0.00167938	0.0123081	0.0152993	0.000802108	2.6406	8176.94	8114.63	9.8	0.803036	0.771243	0.780557		2.87481	10822	2.91087	4216.66	-0.0360567	6605.33		-10211				0
855		0.000313901	0.00206099	0.00632431	0.000564622	2.84677	8188.81	8063.44	9.8	0.808382	0.763675	0.778968		2.91009	9538.24	2.84287	2729.54	0.0672138	6808.7		-87.3187				0
856		0.00157788	0.0133537	0.00761297	0.000395937	2.90497	8152.94	8215.04	9.8	0.813045	0.762047	0.755401		2.91941	9694.29	2.88563	3071.36	0.0337827	6622.93		-3244.67				0
857		0.00292172	0.00992614	0.0221572	0.00062042	2.9587	7876.64	8123.89	9.8	0.794189	0.738319	0.779591		2.83232	11489.1	2.80599	2565.89	0.0263305	8923.25		-6290.2				0
858		0.00131176	0.0114688	0.00383539	0.00108745	2.67146	8440.24	8289.97	9.8	0.776876	0.756327	0.755988		2.79833	9431.43	2.80179	3295.65	-0.00345407	6135.78		-6481.18				0
859		0.000250332	0.00726946	0.00205985	0.000541774	2.96622	7932.01	8117.15	9.8	0.809639	0.750014	0.775136		2.91981	8655.54	2.73385	3873.56	0.185961	4781.98		13814.2				1
860		0.00366504	0.000187717	0.00879397	0.000490342	2.99664	8272.18	8125.92	9.8	0.800225	0.768778	0.760644		2.8685	9984.28	2.94896	2920.29	-0.0804577	7063.99		-15109.8				0
861		0.00621506	0.00514554	0.00326439	0.000767248	2.7206	8094.5	7990.74	9.8	0.808461	0.784182	0.757105		2.8966	8989.82	2.82523	2483.8	0.0713748	6506.02		631.453				1
862		0.00321832	0.00788567	0.00638036	0.000864455	2.64872	8413.26	7881.25	9.8	0.775742	0.755682	0.778315		2.78657	9756.77	2.86054	4179.62	-0.0739715	5577.15		-12974.3				0
863		0.000461799	0.0111036	0.00961099	0.000637167	2.81251	8510.56	8465.58	9.8	0.806514	0.769828	0.781205		2.89806	10367	2.78543	6161.68	0.112632	4205.35		7057.81				1
864		6.44976e-06	0.0137739	0.0366123	0.00057203	3.03483	8070.44	8214.93	9.8	0.770966	0.758302	0.78885		2.74515	13727.8	2.91728	6002.06	-0.172131	7725.7		-24938.8				0
865		0.00107267	0.00372256	0.0178647	0.000784912	2.78089	8228.6	8415.6	9.8	0.804918	0.749953	0.774656		2.88112	11278.9	2.74607	2617.62	0.13505	8661.27		4843.69				1
866		0.00438196	0.0575778	0.00222055	0.000925301	2.65748	8075.87	8083.79	9.8	0.815889	0.775102	0.756803		2.92797	8820.02	2.78362	6111.63	0.144345	2708.39		11726.1				1
867		0.0299334	0.00385712	0.00222355	0.0007448	2.83939	8161.41	8299.08	9.8	0.804003	0.76164	0.791613		2.81378	8891.43	2.78721	5115.08	0.0265733	3776.35		-1119.02				0
868		0.000526615	0.00614576	0.0357221	0.000871265	2.59768	8212.24	8231.14	9.8	0.825871	0.802447	0.795192		2.93432	13716.3	2.89942	7660.76	0.034897	6055.5		-2565.79				0
869		0.00941999	0.000825599	0.0444287	0.000880541	2.5526	7845.5	8069.75	9.8	0.785425	0.767666	0.784335		2.76514	14434.6	2.71056	6155.61	0.0545872	8278.96		-2820.24				0
870		6.90796e-06	0.000879279	0.00772143	0.000681691	2.82908	7996.23	8252.42	9.8	0.810162	0.765211	0.812247		2.91653	9564	2.96127	5900.07	-0.0447427	3663.93		-8138.2				0
871		0.00746488	0.00824536	0.00884498	0.000828117	2.66854	8055.84	8016.24	9.8	0.77405	0.808194	0.821348		2.76759	9759.93	2.88885	5998.24	-0.121258	3761.69		-15887.5				0
872		0.000522212	0.00895088	0.00518356	0.000709229	2.72344	8088.32	8381.21	9.8	0.802184	0.806704	0.787218		2.88887	9283.23	2.84422	4703.25	0.0446429	4579.98		-115.69				0
873		0.00261372	0.00922784	0.0712297	0.000743857	2.68222	8085.39	8163.16	9.8	0.789889	0.747227	0.784647		2.76531	18172.3	2.77442	3485.76	-0.00910771	14686.6		-15597.3				0
874		0.018718	0.0098796	0.00630063	0.000906645	2.63514	8154.88	8014.88	9.8	0.821279	0.759595	0.773989		2.9003	9471.38	2.76356	3410.66	0.136745	6060.73		7613.77				1
875		1.82014e-07	0.00306137	0.0243661	0.000663915	2.5566	8230.8	8077.76	9.8	0.818069	0.768336	0.781641		2.92242	12165.1	2.83767	3505.1	0.0847523	8660.04		-184.81				0
876		0.00287661	0.0114186	0.00171735	0.000742079	2.65285	8117.85	8001.9	9.8	0.80987	0.728438	0.778549		2.91332	8786.31	2.78457	3298.47	0.128749	5487.84		7387.09				1
877		0.000182557	0.0101026	0.0281893	0.000685553	2.7662	7960.14	7992.84	9.8	0.807344	0.774928	0.755316		2.87579	12377.5	2.79328	3277.98	0.0825132	9099.55		-848.223				0
878		0.00564485	0.00611753	0.0137696	0.000669459	2.9909	8210.31	8189.65	9.8	0.802843	0.781367	0.782385		2.86596	10617.2	2.8485	3028.74	0.0174666	7588.5		-5841.83				0
879		0.000357534	0.0209937	0.00601148	0.00109351	2.72872	8051.57	8142.34	9.8	0.791935	0.723546	0.757346		2.8504	9361.52	2.92164	5182.24	-0.0712384	4179.28		-11303.1				0
880		0.00180666	0.0198051	0.00855174	0.000614344	2.90704	8192.47	8221.34	9.8	0.806753	0.777011	0.794718		2.89586	9865.86	2.90096	4495.77	-0.00509692	5370.09		-5879.78				0
881		0.000503513	0.00872054	0.024051	0.000965623	2.69078	8119.14	7951.53	9.8	0.79827	0.768138	0.78883		2.8524	11978.1	2.91671	4355.49	-0.0643078	7622.61		-14053.4				0
882		0.0108813	0.0113106	0.0333251	0.00082578	2.77428	8085.63	8171.17	9.8	0.779103	0.79409	0.801765		2.74903	13184.2	2.85556	3799.8	-0.106527	9384.44		-20037.2				0
883		0.00513978	0.000150728	0.00472681	0.000748471	2.64533	8124.18	8247.84	9.8	0.791471	0.770281	0.782695		2.83885	9241.77	2.75663	3328.66	0.0822218	5913.11		2309.07				1
884		2.27956e-05	0.016884	0.00191332	0.000999409	2.56206	8085.41	8605.28	9.8	0.795078	0.76264	0.809612		2.8691	8795.55	2.88542	3742.85	-0.0163187	5052.69		-6684.56				0
885		0.000921311	0.00379053	0.0288637	0.00063002	2.64739	8321.56	8159.29	9.8	0.810908	0.746706	0.795166		2.89058	12900.1	2.8468	3246.41	0.0437758	9653.74		-5276.16				0
886		0.0156056	0.0308454	0.00230909	0.000726235	2.45432	7955.4	7926.47	9.8	0.795789	0.744129	0.759456		2.82554	8700.5	2.82714	2551.76	-0.00159848	6148.74		-6308.59				0
887		0.00449052	0.00615029	0.00879981	0.000727329	2.78362	8390.09	8215.14	9.8	0.82718	0.782392	0.789187		2.96043	10107.8	2.83078	9822.37	0.129655	285.4		12680.1				1
888		0.00464101	0.000296838	0.0054363	0.000626297	2.81293	7967.47	8044.21	9.8	0.802478	0.768076	0.790525		2.87823	9174.56	2.77528	11131.4	0.102946	-1956.89		12251.5				1
889		0.000775749	0.028977	0.00516469	0.000647207	2.49911	8151.88	8185.73	9.8	0.781278	0.759165	0.809232		2.81346	9336.48	2.72138	5966.69	0.0920843	3369.79		5838.64				1
890		0.000440727	0.00240711	0.0236337	0.000807215	2.59347	8267.13	8365.44	9.8	0.809953	0.734828	0.762793		2.89243	12113.8	2.86403	3322.12	0.0283975	8791.72		-5951.97				0
891		0.000721154	0.0154793	0.0162379	0.000903101	2.65271	8269.61	7903.42	9.8	0.826739	0.771016	0.745953		2.9558	11018.1	2.73335	3170.71	0.222445	7847.43		14397.1				1
892		0.000605706	0.00095468	0.0135327	0.000778405	2.78688	8539.62	8130.28	9.8	0.81215	0.770135	0.746995		2.91231	10934.6	2.74452	2666.07	0.167791	8268.58		8510.49				1
893		0.00191299	0.0163183	0.0379575	0.000955414	2.65368	8309.5	8493.77	9.8	0.808902	0.749856	0.759651		2.86026	14188.4	2.83231	2948.03	0.0279444	11240.4		-8445.97				0
894		0.00499026	0.00235521	0.0143542	0.000598882	2.80098	7913.19	8326.66	9.8	0.785396	0.779451	0.797393		2.80821	10439.8	2.88622	4397.95	-0.0780082	6041.82		-13842.6				0
895		0.0096166	0.00471738	0.00291905	0.000928635	2.59908	8102.62	8410.21	9.8	0.829773	0.772387	0.772707		2.96195	8950.26	2.8524	7333.37	0.109558	1616.89		9338.92				1
896		0.00652667	0.0158013	0.0124642	0.000719203	2.74224	8222.51	7997.43	9.8	0.815245	0.794944	0.783157		2.9065	10429.1	2.78578	5413.1	0.120715	5016.05		7055.5				1
897		3.2085e-06	0.00576636	0.0178684	0.000647345	2.84263	8114.08	7963.27	9.8	0.783143	0.731112	0.778562		2.80849	11100.4	2.8375	4520.03	-0.0290131	6580.35		-9481.66				0
898		0.0023078	0.00118947	0.022319	0.000809269	2.63482	8026.04	7998.65	9.8	0.794898	0.790519	0.788207		2.84011	11620.4	2.7368	3058.89	0.103307	8561.53		1769.15				1
899		0.0216666	0.00366146	0.00133654	0.000918891	2.53714	7817.19	8087.5	9.8	0.769135	0.76397	0.799185		2.7179	8420.47	2.89863	3290.28	-0.180725	5130.19		-23202.7				0
900		0.0307062	0.00320926	0.00707658	0.0010675	2.56185	8319.54	8334.89	9.8	0.808916	0.787278	0.784852		2.82267	9746.65	2.89526	4715.04	-0.0725856	5031.61		-12290.2				0
901		0.00367316	0.002668	0.00637708	0.00095471	2.60514	8107.33	7932.88	9.8	0.812952	0.776748	0.80275		2.91679	9458.83	2.81098	9033.81	0.105809	425.021		10155.8				1
902		0.00395796	0.000942828	0.00792923	0.000760681	2.80283	8003.99	7829.76	9.8	0.788027	0.757219	0.771282		2.82622	9572.97	2.85073	5876.63	-0.0245142	3696.34		-6147.77				0
903		0.00146434	0.000480883	0.0128403	0.00103581	2.56385	8023.5	8202.82	9.8	0.804387	0.76831	0.797319		2.886	10331.3	2.88995	4925.65	-0.00395021	5405.69		-5800.71				0
904		0.000224262	0.00594826	0.0234969	0.000516059	2.70338	7979.85	8032.65	9.8	0.768424	0.772857	0.781151		2.75185	11788.8	2.74153	4407.4	0.0103139	7381.4		-6350.01				0
905		0.0151228	0.0163399	0.00135967	0.000890688	2.60249	8181.83	8192.75	9.8	0.833827	0.743424	0.798572		2.9617	8792.22	2.82917	2879.25	0.132527	5912.97		7339.76				1
906		0.0123807	0.010027	0.00363157	0.000677653	2.67709	8063.96	8024.32	9.8	0.768845	0.787468	0.758507		2.73972	9006.24	2.80887	3601.97	-0.0691559	5404.27		-12319.9				0
907		7.29966e-05	0.00482877	0.00627376	0.000683806	2.8149	8189.33	8108.94	9.8	0.777116	0.767822	0.777601		2.8006	9529.47	2.91854	3656.58	-0.117945	5872.88		-17667.4				0
908		0.00807853	0.00701978	0.0394474	0.000867232	2.661	8183.13	8043.18	9.8	0.789904	0.769868	0.797933		2.78748	14063.5	2.65662	2967.17	0.130864	11096.3		1990.11				1
909		0.0143182	0.0106801	0.0138782	0.000688379	2.6786	8229.03	8257.65	9.8	0.821319	0.767236	0.825122		2.90524	10670.6	2.97184	2612.97	-0.0665944	8057.65		-14717.1				0
910		0.000290503	0.00340834	0.0253421	0.000665547	2.94404	8137.8	8278.44	9.8	0.781667	0.723314	0.767641		2.79394	12251.9	2.96735	3694.39	-0.173405	8557.54		-25898				0
911		0.00420855	0.00209182	0.0321579	0.000766988	2.73512	8285.2	7990.23	9.8	0.774989	0.767902	0.776619		2.7553	13193.7	2.80508	3496.44	-0.0497727	9697.23		-14674.5				0
912		0.000888948	0.0124535	0.0274297	0.000815628	2.6192	8089.79	8250.13	9.8	0.799617	0.770864	0.777213		2.84962	12494.2	2.79307	5315.29	0.0565506	7178.92		-1523.86				0
913		0.00208358	0.0200048	0.0533584	0.00098317	2.8662	7914.74	8192.35	9.8	0.786173	0.748718	0.783206		2.76648	15660.9	2.77747	3338.21	-0.0109868	12322.7		-13421.4				0
914		0.00723318	0.00223469	0.0204854	0.000596313	2.67037	8116.09	8262.65	9.8	0.814337	0.726379	0.759768		2.89146	11484	2.87765	3401.81	0.0138044	8082.17		-6701.72				0
915		0.00328916	0.0231855	0.00339947	0.00067547	2.88179	8084.6	8256.13	9.8	0.83977	0.766136	0.772976		3.01455	9004.57	2.75866	6146.61	0.255898	2857.96		22731.9				1
916		0.000914401	0.00848961	0.00356711	0.00053075	2.86868	8172.24	8073.51	9.8	0.858435	0.759087	0.794201		3.0883	9115.59	2.85184	6469.96	0.236461	2645.63		21000.5				1
917		0.0130657	0.00762458	0.00813533	0.000576548	2.78957	8028.85	8212.49	9.8	0.799046	0.766157	0.786866		2.83809	9629.57	2.76303	5430.42	0.0750538	4199.15		3306.23				1
918		0.00145244	0.0391003	0.00760364	0.000940213	2.46973	7975.56	8110.43	9.8	0.816589	0.753478	0.806838		2.93094	9505.84	2.7382	2240.12	0.192741	7265.71		12008.4				1
919		0.000933706	0.0121359	0.00465129	0.000687043	2.67928	8209.39	8274.12	9.8	0.80993	0.755099	0.807872		2.91562	9320.34	2.85583	2757.1	0.0597884	6563.24		-584.401				0
920		0.0146374	0.00301296	0.004809	0.000739075	2.65536	8126.22	8345.89	9.8	0.832926	0.78561	0.788518		2.95569	9248.02	2.77287	2232.91	0.182817	7015.11		11266.5				1
921		0.000642317	0.00197926	0.00893268	0.000874727	2.83622	8017.47	8072.43	9.8	0.807377	0.749359	0.805613		2.90316	9742.35	2.9549	2248.04	-0.0517405	7494.31		-12668.4				0
922		0.0067066	0.0112866	0.00414383	0.0010528	2.63802	8039.88	8227.18	9.8	0.824421	0.791949	0.79653		2.95021	9065.66	2.95098	2189.24	-0.000774284	6876.43		-6953.85				0
923		0.00235418	0.0051427	0.0043953	0.00071723	2.83848	8215.43	8244.95	9.8	0.796685	0.784281	0.810048		2.86569	9287.34	2.87483	5661.84	-0.00913473	3625.51		-4538.98				0
924		0.0212015	0.00185568	0.000445618	0.00110386	2.71107	8309.08	7945.75	9.8	0.813501	0.759649	0.795849		2.87423	8782.2	2.75779	12479.4	0.116443	-3697.24		15341.5				1
925		0.00551355	0.000394019	0.0324303	0.00102678	2.6584	8043.92	8232.67	9.8	0.82224	0.786816	0.74431		2.90801	13137.1	2.83814	2285.79	0.0698738	10851.3		-3863.92				0
926		0.00692234	0.00450573	0.0192658	0.000666642	2.73229	8063.03	8256.24	9.8	0.778512	0.77282	0.813341		2.77468	11281.1	2.92548	3558.54	-0.150797	7722.55		-22802.2				0
927		0.00476968	0.00499564	0.0115101	0.00124646	2.49965	8230.16	8142.04	9.8	0.824009	0.740808	0.79275		2.94503	10330.3	2.88361	3180	0.061422	7150.33		-1008.13				0
928		0.000323117	0.00556022	0.0138219	0.000903634	2.6012	8412.71	8050.64	9.8	0.794917	0.758346	0.805523		2.85468	10845.9	2.7865	3068.57	0.0681846	7777.31		-958.849				0
929		0.00669994	0.0235682	0.0229898	0.00100072	2.67511	8375.01	8500.45	9.8	0.812439	0.772157	0.798836		2.88069	12127.2	2.73392	3353.35	0.14677	8773.9		5903.1				1
930		0.00132922	0.0325842	0.00387706	0.00101369	2.47296	8065.31	8173.37	9.8	0.821668	0.741106	0.794516		2.95558	9057.15	2.70209	3382.96	0.253495	5674.19		19675.3				1
931		0.0129482	0.00487052	0.0105663	0.00066261	2.69355	8002.03	8149.39	9.8	0.798554	0.782187	0.765475		2.83352	9954.68	2.91284	8243.81	-0.0793267	1710.87		-9643.54				0
932		0.0011373	0.0429349	0.00484328	0.000528247	2.88316	8245.16	8242.78	9.8	0.787992	0.738557	0.74036		2.83442	9377.74	2.86525	3559.45	-0.0308311	5818.29		-8901.4				0
933		0.00305485	5.0594e-05	0.0110427	0.000592904	2.86169	8384.83	8023.85	9.8	0.787529	0.771711	0.75169		2.82302	10410.7	2.79183	2853.31	0.0311895	7557.44		-4438.48				0
934		0.00285148	0.0277645	0.0383126	0.000892432	2.81147	7961.46	8121.92	9.8	0.754482	0.762026	0.794943		2.6751	13775.6	2.86297	6446.86	-0.187871	7328.72		-26115.8				0
935		0.00118762	0.00247977	0.000117866	0.000557157	2.89698	8189.18	8194.32	9.8	0.809688	0.766037	0.754549		2.91986	8624.12	2.78181	2358.27	0.138046	6265.86		7538.71				1
936		0.00158646	0.00419446	0.0117148	0.000433577	2.86665	8138.5	8077.47	9.8	0.811948	0.759098	0.77867		2.91185	10263.1	2.7814	3230.53	0.13045	7032.6		6012.43				1
937		0.00763312	0.00157969	0.0124794	0.000844484	2.95753	8179.51	7964.32	9.8	0.839055	0.783339	0.786545		2.98798	10383.1	2.8263	4531.7	0.161679	5851.43		10316.4				1
938		0.0183154	0.00406821	0.0225301	0.00115947	2.62635	8172.71	8120.55	9.8	0.801658	0.757781	0.76627		2.81422	11765.8	2.8602	6211.88	-0.0459797	5553.93		-10151.9				0
939		0.000971913	0.00188664	0.0395948	0.000801231	2.70244	8362.89	7852.91	9.8	0.830177	0.789424	0.804529		2.94584	14281.9	2.74578	4637.32	0.200057	9644.59		10361.1				1
940		0.000248569	0.0104619	0.0149681	0.000704823	2.67573	8413.08	8186.41	9.8	0.791393	0.757822	0.810282		2.84071	11031.7	2.85024	2880.03	-0.00952054	8151.67		-9103.72				0
941		0.00643502	0.0173483	0.0399926	0.000831842	2.79328	8198.65	8245.89	9.8	0.801097	0.760676	0.789016		2.82225	14230.5	2.75883	3116.65	0.0634166	11113.9		-4772.23				0
942		0.000794241	0.00946893	0.00826587	0.000859472	2.63393	8202.02	8183.05	9.8	0.811013	0.757559	0.795916		2.91518	9842.93	2.8178	3002.57	0.0973784	6840.36		2897.47				1
943		0.008539	0.0358067	0.00270434	0.000994852	2.83847	8093.79	8115.91	9.8	0.810359	0.768316	0.794601		2.89647	8904.51	2.80728	5947.78	0.089189	2956.73		5962.17				1
944		0.0161463	0.00322654	0.0114869	0.000685349	2.68188	8341.37	8152.24	9.8	0.823207	0.739017	0.799929		2.90918	10402.6	2.90727	2535.12	0.00190762	7867.47		-7676.7				0
945		0.0149594	0.00445793	0.0150329	0.000800178	2.69075	7992.52	8244.19	9.8	0.800055	0.728508	0.794941		2.82856	10579.8	2.7684	3043.85	0.06016	7535.91		-1519.92				0
946		0.000178474	0.00340524	0.00184101	0.000807346	2.74769	8173.85	8134.89	9.8	0.792597	0.78373	0.779577		2.86011	8866.33	2.88547	3539.37	-0.02536	5326.96		-7862.96				0
947		6.20929e-05	0.0178336	0.0375399	0.000504086	2.99469	7908.46	8363.4	9.8	0.789076	0.784125	0.77307		2.80145	13726.1	2.73509	5697.36	0.0663542	8028.78		-1393.36				0
948		0.00151331	0.0112273	0.0015772	0.000784366	2.70453	8116.06	8278.18	9.8	0.807314	0.774421	0.799178		2.90861	8767.26	2.83233	2692.6	0.0762874	6074.66		1554.08				1
949		0.00148539	0.00593383	0.0129646	0.000596332	2.87195	8277.05	8435.91	9.8	0.77746	0.738707	0.752929		2.78903	10623.7	2.85451	2227.32	-0.0654834	8396.39		-14944.7				0
950		0.000714906	0.00163806	0.00517856	0.000688537	2.78476	7978	7905.94	9.8	0.776461	0.736866	0.768393		2.79764	9156.02	2.73529	7652.25	0.0623514	1503.77		4731.36				1
951		0.00125839	0.00997369	0.00493084	0.000590314	2.75432	8176.02	8486.3	9.8	0.804371	0.77966	0.793231		2.89471	9338.23	2.81906	4131.68	0.0756407	5206.55		2357.51				1
952		0.00105152	0.00971402	0.00957455	0.00107852	2.48066	8097.24	8291.51	9.8	0.798313	0.75688	0.797704		2.86837	9932.35	2.80049	5152.16	0.0678826	4780.19		2008.07				1
953		0.0154139	0.000405388	0.00427745	0.000479776	2.797	8211.55	8206.19	9.8	0.822104	0.763747	0.781457		2.91643	9254.29	2.8567	4620.58	0.0597374	4633.71		1340.04				1
954		0.000387044	0.00987296	0.0149872	0.000993143	2.69837	8132.21	8131.41	9.8	0.812701	0.752036	0.779218		2.9127	10751.7	2.82189	2453.82	0.0908015	8297.84		782.318				1
955		0.000684811	0.000843716	0.00383255	0.000960845	2.71838	8307.27	8065.61	9.8	0.817642	0.764437	0.798995		2.9451	9285.67	2.88046	2438.82	0.064635	6846.85		-383.345				0
956		0.0050848	0.0167514	0.00641382	0.0011503	2.70404	8444.61	8217.71	9.8	0.814698	0.733308	0.791613		2.91711	9804.08	2.86885	4272.75	0.0482683	5531.33		-704.504				0
957		3.40312e-05	0.00888263	0.00252898	0.000917126	2.76667	8086.34	7931.64	9.8	0.827262	0.746778	0.783441		2.98219	8872.96	2.94504	5591.62	0.0371535	3281.34		434.013				1
958		0.0071621	0.007872	0.0278485	0.000713581	2.74734	8307.64	8483.01	9.8	0.798942	0.802298	0.817398		2.8348	12792.2	2.87056	4331.1	-0.0357673	8461.12		-12037.9				0
959		0.00561779	0.000192288	0.00188211	0.00073628	2.69535	8069.24	8471.83	9.8	0.799223	0.771234	0.82116		2.86818	8767.81	2.70537	3061.92	0.162814	5705.89		10575.5				1
960		0.00257422	0.00036315	0.0118624	0.000662264	2.8152	8275.21	7792.18	9.8	0.80619	0.740999	0.747802		2.88795	10394.7	2.88132	2303.61	0.00663041	8091.08		-7428.04				0
961		0.0142511	0.000981777	0.00473609	0.000576173	2.62856	8122.93	8008.98	9.8	0.801271	0.731674	0.80584		2.84713	9227.45	2.83071	3219.59	0.0164217	6007.87		-4365.7				0
962		0.00352694	0.00686747	0.0223893	0.000740371	2.67497	8134.65	8259.69	9.8	0.803103	0.735123	0.79508		2.86281	11775.4	2.81187	2586.86	0.0509404	9188.53		-4094.48				0
963		0.0146224	0.00709316	0.00825516	0.000642899	2.61334	8393.93	8270.36	9.8	0.782357	0.801772	0.775441		2.77569	10020	2.89196	5735.18	-0.116268	4284.82		-15911.6				0
964		0.00855822	0.000597297	0.0175457	0.000697681	2.75895	8185.22	7962.3	9.8	0.822449	0.765946	0.815143		2.92334	11110.7	2.7855	3632.29	0.137845	7478.37		6306.17				1
965		0.00603798	0.00646813	0.0193267	0.000659884	2.70701	8169.62	7768.71	9.8	0.812851	0.763891	0.780644		2.89211	11324.8	2.71727	2591.42	0.174834	8733.39		8749.97				1
966		0.000134115	0.00830135	0.00132187	0.000668214	2.79357	8223.32	8035.69	9.8	0.798062	0.791847	0.781655		2.88015	8835.19	2.88642	3949.8	-0.00627385	4885.39		-5512.78				0
967		2.02806e-05	0.000149782	0.0134116	0.000639859	2.78919	7933.43	8312.55	9.8	0.828637	0.760581	0.780749		2.9732	10334	2.8674	5812.98	0.105796	4520.98		6058.67				1
968		2.4257e-05	0.00301065	0.0222211	0.000667234	2.72179	7905.89	8187.55	9.8	0.824302	0.768789	0.797895		2.94765	11556.8	2.81661	3723.17	0.131041	7833.63		5270.43				1
969		0.00182319	0.00642337	0.0328277	0.000558887	2.87799	8003.69	8138.38	9.8	0.813432	0.75505	0.77097		2.88835	13109.7	2.80866	4643.24	0.0796822	8466.42		-498.198				0
970		0.00575458	0.0142048	0.00732068	0.00112909	2.54068	8432.36	8250.8	9.8	0.81024	0.774521	0.786032		2.89858	9927.38	2.72647	4026.54	0.172113	5900.84		11310.5				1
971		0.00229044	0.00268405	0.00599173	0.00103417	2.63747	8115.19	8087.11	9.8	0.799215	0.762055	0.778993		2.87249	9412.64	2.75628	2649.5	0.116209	6763.15		4857.74				1
972		0.00277069	0.0109618	0.000861783	0.00103453	2.678	7966.03	8417.4	9.8	0.817082	0.758681	0.796822		2.94042	8512.62	2.66748	2859.94	0.27294	5652.68		21641.3				1
973		0.00602916	0.0160012	0.0121366	0.000958316	2.57359	8293.68	8216.31	9.8	0.788755	0.764618	0.794411		2.81685	10477	2.77738	4691.94	0.0394623	5785.08		-1838.85				0
974		0.000277508	0.00363699	0.00152551	0.000525157	2.79844	7912.8	8256.54	9.8	0.824576	0.78104	0.772264		2.97346	8560.28	2.81587	6004.26	0.157591	2556.02		13203.1				1
975		0.00668467	0.00395679	0.0156349	0.000902645	2.74172	8038.53	8020.26	9.8	0.813893	0.75668	0.786603		2.89923	10713.6	2.71661	3169.29	0.18262	7544.33		10717.6				1
976		0.00586715	0.00367005	0.0112551	0.000500182	2.96884	8153.69	8252.05	9.8	0.812141	0.756042	0.79141		2.90116	10227.1	2.84586	4593.51	0.0553068	5633.57		-102.895				0
977		0.00320445	0.00829723	0.0444785	0.000928202	2.4473	8165.36	8298.62	9.8	0.818865	0.735804	0.775276		2.88697	14851.9	2.83965	7626.11	0.0473262	7225.84		-2493.22				0
978		0.00126645	0.00624468	0.00080683	0.000807775	2.61836	8296.83	8314.12	9.8	0.795024	0.728083	0.766511		2.86671	8834.81	2.89457	4715.91	-0.027865	4118.9		-6905.4				0
979		0.00754408	0.0218503	0.00575134	0.000698606	2.7654	8203.98	8107.88	9.8	0.814185	0.784256	0.755323		2.90813	9458.07	2.86314	3551.24	0.0449886	5906.84		-1407.98				0
980		0.0190505	0.00770765	0.00306893	0.000726048	2.86183	8029.9	8126.42	9.8	0.812357	0.753004	0.785619		2.8731	8889.17	2.90574	4931.52	-0.0326396	3957.65		-7221.6				0
981		0.0010157	0.000429097	0.00941758	0.000920445	2.64118	8067.14	7953.89	9.8	0.807301	0.782646	0.764448		2.90031	9863.66	2.83239	6617.39	0.0679114	3246.28		3544.86				1
982		0.000614616	0.0330699	0.010313	0.000825442	2.84218	7962.73	8077.93	9.8	0.836514	0.763504	0.757672		2.99758	9885.54	2.76256	5092.02	0.23502	4793.53		18708.5				1
983		0.0144449	0.016279	0.00998996	0.000965252	2.74751	8163.49	8083.85	9.8	0.78393	0.770281	0.78013		2.77849	10019	2.67157	2502.08	0.10692	7516.9		3175.15				1
984		0.00529331	0.00354395	0.0199854	0.000943064	2.78179	7974.47	8240.37	9.8	0.787157	0.73773	0.77754		2.80558	11281.8	2.84629	4981.87	-0.0407056	6299.89		-10370.4				0
985		0.000354324	0.00983438	0.00135793	0.000586274	2.92729	8194.85	8507.16	9.8	0.800426	0.759501	0.811845		2.88794	8818.72	2.82202	2454.38	0.0659166	6364.34		227.321				1
986		0.0151148	0.0145123	0.0159512	0.000795709	2.61672	8136.42	8245.17	9.8	0.79836	0.76791	0.797485		2.81977	10856.4	2.91036	2321.9	-0.0905962	8534.54		-17594.2				0
987		0.00287178	0.0108188	0.012786	0.000723821	2.6267	8069.45	8086.31	9.8	0.785011	0.756254	0.770021		2.8117	10356.9	2.79681	6087.56	0.0148953	4269.39		-2779.86				0
988		0.000955121	0.00570272	0.00335801	0.000763669	2.74193	8017.06	8085.27	9.8	0.797948	0.771691	0.765094		2.87473	8933.18	2.82927	4451.91	0.0454626	4481.27		64.9833				1
989		0.000142573	0.014064	0.0022831	0.000607657	2.67724	8045.96	8267.04	9.8	0.796029	0.756621	0.775537		2.87146	8803.9	2.90142	2869.95	-0.0299615	5933.95		-8930.1				0
990		0.00868704	0.00620021	0.0338669	0.000680298	2.74768	8191.63	8100.63	9.8	0.788582	0.748793	0.811015		2.78852	13397.3	2.72185	3645.47	0.0666704	9751.78		-3084.74				0
991		0.00135403	0.00981542	0.00752709	0.000608622	2.7976	8047	8393.2	9.8	0.797402	0.713749	0.821743		2.8672	9591.29	2.78178	2921.32	0.0854147	6669.97		1871.5				1
992		2.48929e-05	0.00275107	0.00248026	0.000767052	2.49957	8030.79	8574.78	9.8	0.775878	0.758065	0.763749		2.80048	8824.63	2.69108	4142.88	0.109398	4681.76		6258.01				1
993		0.00747116	0.00162696	0.0103074	0.000658851	2.95117	7815.72	8254.31	9.8	0.803579	0.789966	0.783294		2.86811	9748.92	2.75001	4000.82	0.118099	5748.11		6061.83				1
994		0.00485497	0.00239521	0.0188109	0.00109458	2.66344	8407.64	7802.27	9.8	0.792488	0.760178	0.770754		2.82654	11508.8	2.71842	7761.12	0.108113	3747.66		7063.68				1
995		0.000440547	0.000363077	0.00469364	0.000878914	2.61954	8040.82	8385.52	9.8	0.80247	0.758497	0.806149		2.89141	9165.97	2.84454	3062.41	0.0468735	6103.56		-1416.21				0
996		0.00288768	0.000520941	0.0323023	0.000996471	2.50225	8040.5	8029.4	9.8	0.789548	0.767658	0.775979		2.80851	13039.4	2.79451	6052.52	0.0139986	6986.91		-5587.05				0
997		0.00392377	0.00587733	0.019041	0.000826981	2.73629	8104.97	8163.27	9.8	0.774529	0.753627	0.806309		2.76858	11305.2	2.85762	3543.25	-0.0890352	7761.99		-16665.5				0
998		0.0126364	0.00292021	0.00491514	0.000934644	2.70739	8117.58	8029.13	9.8	0.796036	0.766112	0.762185		2.83261	9247.02	2.72474	3162	0.107873	6085.02		4702.23				1
999		0.000527645	0.00390848	0.000711095	0.000801576	2.59747	8105.15	8183.99	9.8	0.803005	0.75401	0.774256		2.89731	8628.32	2.84279	2678.15	0.0545242	5950.18		-497.76				0
1000		0.00183472	0.00450047	0.0373026	0.000934582	2.67789	8174.27	8262.09	9.8	0.783135	0.753357	0.775539		2.78257	13892.1	2.72585	4806.41	0.0567237	9085.69		-3413.32				0
								8170.56	9.8					2.87542	10427.2	2.81259	4262.65	0.0628315	6164.51
									0.00119943

## Sheet: Reference - Life tables
Proportions (per 1000 population per year) by age and sex
	Mean age	Males	Females
	66	8.2	8.2
	67	9.2	9.2
	68	10.2	10.2
	69	11.2	11.2
	70	12.2	12.2
Yearly transition probabilities by age and sex
	Age	Index	Males	Females
	66	66	0.0082	0.0082
	67	67	0.0092	0.0092
	68	68	0.0102	0.0102
	69	69	0.0112	0.0112
	70	70	0.0122	0.0122
